# Supplementary material for: Genetic drivers of heterogeneity in type 2 diabetes pathophysiology
Source: Nature. 2024 Feb 19;627(8003):347–57. doi: 10.1038/s41586-024-07019-6 (PMC10937372; doi:10.1038/s41586-024-07019-6)
Supplement: Supplementary file 3 — This file contains Supplementary Tables 1–25 [file 41586_2024_7019_MOESM3_ESM.xlsx]

## Sheet: ST1
Supplementary Table 1. T2D case and control ascertainment criteria for GWAS contributing to multi-ancestry meta-regression.
Study acronym	Study name	PMID	Case ascertainment	Control ascertainment	Country of origin	Ancestry groups
AASC	Anti-aging Study Cohort	23598421	HbA1c ≥6.5%, fasting glucose level >125mg/dl.	Free of T2D.	Japan	EAS
ARIC	Atherosclerosis Risk in Communities Study	2646917	Fasting glucose ≥126mg/dl, or 2-hour glucose ≥200mg/dl, or self-reported physician-diagnosed diabetes, or on diabetes treatment.	Fasting glucose <100mg/dl, and 2-hour glucose <140mg/dl, and no treatment of diabetes.	USA	AFA
BBJ	Biobank Japan	34594039	Diagnosed as T2D by physicians at the cooperating hospitals or having past medical history of T2D retrieved from EMR.	Without a given T2D diagnosis or related diagnoses.	Japan	EAS
BES	Beijing Eye Study	23697958	Fasting blood glucose ≥7mmol/l, HbA1c ≥6%, or self-reported history of physician diagnosis of diabetes mellitus; or history of drug treatment for diabetes (insulin or oral hypoglycemic agents).	Fasting blood glucose <6mmol/l and no history of physician diagnosis of diabetes mellitus.	China	EAS
BIOME	BioMe Biobank	21573225	Random glucose ≥200mg/dl ever, physician-entered diagnosis (at least two occurrences on two separate days) ever, or T2D medication (at least two occurrences on two separate days) ever.	Not having T2D and all glucose <100mg/dl (if any).	USA	AFA, EAS, EUR, HIS, SAS
BIOVU	BioVU Biobank	18500243	Random glucose ≥200mg/dL (at least two occurrences on two separate days), T2D ICD codes (at least two occurrences on two separate days), or T2D medication (at least two occurrences on two separate days).	No T1D, T2D, or secondary diabetes mellitus ICD codes, no T2D medication, all glucose measures <126mg/dL.	USA	AFA, EUR
BPC	Bangladesh Population Cohort	20646756, 16160703	HbA1c ≥6.5%.	HbA1c <6.0%.	Bangladesh	SAS
CAGE-AMAGASKI	Cardiometabolic Genome Epidemiology	19262484	WHO 1999 criteria. Exclusion criteria for cases were individuals with T2D due to: liver dysfunction; monogenic disorder known to cause T2D; and positive anti-GAD antibody.	No prior history of urinary glucose or glucose intolerance; and HbA1c <5.6% or a normal glucose (75g) tolerance test; and fasting plasma glucose <7.0mmol/l.	Japan	EAS
CAGE-GWAS	Cardiometabolic Genome Epidemiology	19262484	WHO 1999 criteria. Exclusion criteria for cases were individuals with T2D due to: liver dysfunction; monogenic disorder known to cause T2D; and positive anti-GAD antibody.	No prior history of urinary glucose or glucose intolerance; and HbA1c <5.6% or a normal glucose (75g) tolerance test; and fasting plasma glucose <7.0mmol/l.	Japan	EAS
CAGE-KING	Cardiometabolic Genome Epidemiology Kita-Nagoya Genomic Epidemiology	19727657	History of T2D or HbA1c ≥6.5%.	No prior history of T2D, and no treatment for T2D, and HbA1c <6.0% and age ≥55.	Japan	EAS
CARDIA	Coronary Artery Risk Development in Young Adults	3204420	Fasting glucose ≥126mg/dl, or 2-hour glucose ≥200mg/dl, or physician-diagnosed diabetes, or on diabetes treatment.	Fasting glucose <100mg/dl, and 2-hour glucose <140mg/dl, and no treatment of diabetes.	USA	AFA
CFS	Cleveland Family Study	7881656	Age >25 years and self-report of diabetes, or self-report of MD diagnosis of diabetes at last available exam.	Not fulfilling case criteria.	USA	AFA
CHNS	China Health and Nutrition Survey	19887509	HbA1c ≥6.5%, fasting blood glucose ≥126mg/dl, T2D diagnosis from a physician after the age of 20 or taking T2D medication.	Not fulfilling case criteria.	China	EAS
CHS	Cardiovascular Health Study	1669507	Fasting plasma glucose ≥126mg/dl (7.0mmol/l), or 2 hr GTT ≥200mg/dl (11.1mmol/l), or random glucose ≥ 200 mg/dl, or treatment, or physician diagnosis.	Fasting plasma glucose <100mg/dl (5.6mmol/l), and 2 hr OGTT <140mg/dl (7.8mmol/l) if available), and no treatment, and age ≥25 years.	USA	AFA
CKB	China Kadoorie Biobank	16131516	History of diabetes, or fasting plasma glucose ≥7.0mmol/l, or non-fasting plasma glucose ≥11.1mmol/l; cases excluded if diabetes diagnosed <35 years of age and reported insulin use.	Not fulfilling case criteria.	China	EAS
CLHNS	Cebu Longitudinal Health and Nutrition Survey	20507864	Overnight fasting plasma glucose level ≥7.0mmol/l or currently on anti-diabetic medication.	Not fulfilling case criteria.	Philippines	EAS
DC/SP2	Diabetic Cohort and Singapore Prospective Study Program	21490949	Physician diagnosed T2D at primary care polyclinics.	No prior history of T2D and fasting glucose <6mmol/l.	Singapore	EAS
DDS/DCC	Durban Diabetes Study and Durban Diabetes Case Control	N/A	At least 18 years old and any of: HbA1c ≥6.5; fasting plasma glucose ≥7.0 mmol/l; 2-hour plasma glucose ≥11.1mmol/l; health professional confirmed diabetes; or currently receiving insulin for diabetes.	Not fulfilling case criteria.	South Africa	SAF
DECODE	deCODE Genetics	24464100	Diagnostic fasting glucose or HbA1c levels, hospital discharge diagnosis, use of oral diabetes medication or self-report.	Not fulfilling case criteria.	Iceland	EUR
DGDG	Diabetes Gene Discovery Group	N/A	Hospital diagnosis based on HbA1c and fasting glucose.	No self-reported use of medication to treat diabetes and fasting or non-fasting glucose <7.0mmol/l.	France	EUR
DGI	Diabetes Genetics Initiative	17463246	WHO (1999) criteria with fasting plasma glucose ≥7.0mmol/l or a 2-hour glucose ≥11.1mmol/l during an oral glucose tolerance test; age at onset >35 years and no detectable GAD Ab; no family history of MODY mutation carriers.	Normal glucose tolerance, with fasting plasma glucose <6.1mmol/l, 2-hour glucose <7.8mmol/l no first-degree relatives with T2D.	Sweden and Finland	EUR
EMERGE	Electronic Medical Records and Genomics Network	22101970, 21269473	Medical informatics algorithm to identify cases based on ICD-9 codes, medications, glucose or HbA1c measurements from the electronic medical records.	Medical informatics algorithm to identify controls based on ICD-9 codes, medications, glucose or HbA1c measurements from the electronic medical records.	USA	AFA
EPIC-INTERACT	European Prospective Investigation into Cancer and Nutrition	21717116	Incident T2D based on: self-report (self-reported T2D, doctor diagnosed T2D, diabetes drug use); linkage to primary care registers; secondary care registers, medication use (drug registers); hospital admissions; mortality data; local and national diabetes and pharmaceutical registers (Denmark and Sweden).	Free of diabetes.	Various	EUR
EPIDREAM	Epidemiologic study of the Screenees for DREAM (Diabetes Reduction Assessment with Ramipril and Rosiglitazone Medication)	23603917	History of diabetes or medication for it, or fasting plasma glucose ≥7.0mmol/l or plasma glucose concentration (2h OGTT) ≥11.1mmol/l.	No history of diabetes or medication for it and fasting plasma glucose <6.1mmol/L and plasma glucose concentration (2h OGTT) <7.8mmol/l.	Various	SAS
ESTBB	Estonian Biobank	24518929	ICD-10 codes.	Not fulfilling case criteria.	Estonia	EUR
FAMHS	Family Heart Study	8651220	Age ≥25 years and fasting glucose ≥126mg/dl, or with doctor diagnosis of diabetes, or using medications for diabetes.	Age ≥25 years and fasting glucose <100mg/dl without doctor diagnosis of diabetes, or without using medications for diabetes	USA	AFA
FHS	Framingham Heart Study	14819398	On T2D treatment or fasting glucose ≥7mmol/l (when available) or 2-hour glucose ≥11.1mmol/l.	Not on T2D medication, fasting glucose <7mmol/l, 2-hour glucose <11.1mmol/l, and HbA1c ≤6.5.	USA	EUR
FINNGEN	FinnGen Study	N/A	Exclude type 1 diabetes (ICD-10 E100-E109), include medicine purchase ATC A10B, and include type 2 diabetes (ICD-10 E110-E119).	Not fulfilling case criteria, and exclude type 1 diabetes (ICD-10 E100-E109).	Finland	EUR
FUSION	Finland-United States Investigation of NIDDM Genetics	17463248	WHO 1999 criteria of fasting glucose ≥7.0mmol/l or 2-hour plasma glucose ≥11.1mmol/l or reported diabetes medication use or based on medical record review; no known or probable T1D among first degree relatives; excluded if insulin treatment initiated within 10 years of disease diagnosis, detectable levels of anti-GAD antibodies and fasting C-peptide ≤0.30nmol/l; excluded if insulin treatment init…	Normal glucose tolerance as defined by WHO 1999 criteria.	Finland	EUR
GCKD	German Chronic Kidney Disease	21862458	Anti-diabetic medication (ATC code A10*) or HbA1c ≥6.5%.	Not fulfilling case criteria.	Germany	EUR
GENESTAR	Genetic Study of Atherosclerosis Risk	21270820	Fasting glucose ≥126mg/dl, or physician-diagnosed diabetes, or on diabetes treatment at any study visit.	Fasting glucose <100mg/dl and no treatment of diabetes at baseline and all follow-up study visits.	USA	AFA
GENOA	Genetic Epidemiology Network of Arteriosclerosis	15121494	Use of T2D medications or fasting glucose ≥7.0mmol/l.	No self-reported T2D, not taking T2D medications, and fasting glucose <6.1mmol/l.	USA	AFA, EUR
GERA	Resource for Genetic Epidemiology on Adult Health and Aging	27189021	ICD9 codes.	Not fulfilling case criteria.	USA	AFA, EUR
GODARTS	Genetics of Diabetes and Audit Research in Tayside Scotland	9329309	Electronic medical records.	Population-based (no ascertainment).	UK	EUR
GOLDR	Genetics of Latinos Diabetic Retinopathy	22330960	Known diabetes or fasting whole-blood glucose >7.0mmol/l.	No self-reported use of medication to treat diabetes and fasting glucose <7.0mmol/l.	USA	HIS
GOMAP-TEENAGE	Genetic Overlap between Metabolic and Psychiatric traits, and TEENs of Attica: Genes and Environment	29125842, 23399026	Previous diagnosis of T2D with or without psychiatric disease.	Adolescent students from Athens, Greece (prospective cohort study).	Greece	EUR
GRCCDS	Genomic Research Cohort for CCMB Diabetes Study	11285330, 17093941	History of T2D or medication for it, and diagnosis of T2D by OGTT WHO 1999 criteria.	No history of diabetes or medication for it, and fasting glucose <6.1mmol/l, and 2hr glucose <7.8mmol/l.	India	SAS
HABC	Health, Aging, and Body Composition Study	20338738	Self-reported MD diagnosis of diabetes, or use of diabetic medication, or fasting plasma glucose ≥126mg/dl, or 2-hour glucose at OGTT ≥200mg/dl.	Not self-reporting MD diagnosis of diabetes, and no use of diabetic meds, and fasting plasma glucose <100mg/dl, and 2-hour glucose at OGTT <140 mg/dl at the baseline visit and at all available follow-up visits.	USA	AFA
HANDLS	Healthy Aging in Neighborhoods of Diversity across the Life Span Study	20828101	Fasting glucose ≥126mg/dl, or self-reported physician diagnosis, or treatment indicated by prescription medication.	Not fulfilling case criteria.	USA	AFA
HCHS/SOL	Hispanic Community Health Study/Study of Latinos	28254843	Fasting (>8-hour) glucose ≥126mg/dl, fasting (≤8-hour) glucose ≥200mg/dl, post–oral glucose tolerance test glucose ≥200mg/dl, HbA1c ≥6.5% (48 mmol/mol), or current treatment with antihyperglycemia medications.	Fasting (>8-hour) glucose levels <100mg/dl, post–oral glucose tolerance test glucose <140mg/dl, and HbA1c <5.6% (38 mmol/mol).	USA	HIS
HKDR	Hong Kong Diabetes Registry	N/A	WHO 1998 criteria: patients with classic type 1 diabetes with acute ketotic presentation or continuous requirement of insulin within one year of diagnosis were excluded.	Free of diabetes (until 2014).	Hong Kong	EAS
HPFS	Health Professionals’ Follow-Up Study	20418489	Self-reported diabetes confirmed by a validated supplementary questionnaire (National Diabetes Data Group criteria before 1998; American Diabetes Association diagnostic criteria from 1998 onwards).	Free of diabetes (until 2006).	USA	EUR
HTNIR	Mexican American Hypertension and Insulin Resistance	11136689, 11551876, 21613355	Known diabetes or fasting whole-blood glucose >7.0mmol/l.	No self-reported use of medication to treat diabetes and fasting glucose <7.0mmol/l.	USA	HIS
HUFS	Howard University Family Study	19609347	Fasting glucose ≥126mg/dl, or physician-diagnosed diabetes, or on diabetes treatment, and age ≥25 years.	Fasting glucose <100mg/dl, and no treatment of diabetes, and age ≥25 years.	USA	AFA
INDICO	Indian Diabetes Consortium	23209189	WHO criteria: fasting plasma glucose level >126mg/dl (7.0mmol/l) or 2-h post-glucose load of >200mg/dl (11.1mmol/l).	≥40 years of age; HbA1c ≤6.0%; fasting plasma glucose level <110mg/dl (6.1mmol/l); no family history of diabetes in first-degree relatives; and urban dwellers.	India	SAS
INTERHEART	N/A	N/A	History of diabetes or HbA1c ≥6.5%.	No history of diabetes and HbA1c <6%.	Various	SAS
JHS	Jackson Heart Study	16320381	Fasting glucose ≥126mg/dl, or on diabetes treatment.	Fasting glucose <126mg/dl, and no treatment of diabetes.	USA	AFA
KARE	Korean Association Resource	22158537	On T2D treatment, or fasting plasma glucose ≥7.0mmol/l, or plasma glucose 2-h after ingestion of 75gm oral glucose load ≥11.1mmol/l, or HbA1c ≥6.5%.	No history of T2D, and fasting plasma glucose <5.6mmol/l, and plasma glucose 2h after ingestion of 75gm oral glucose load <7.8mmol/l, and HbA1c <6%.	Korea	EAS
KBA	Korean Biobank Array from the Korean Genome and Epidemiology Study (KoGES) Consortium	28938752, 30718733	On T2D treatment, or fasting plasma glucose ≥7.0mmol/l or HbA1c ≥6.5% (when available).	No prior history of T2D and fasting plasma glucose <5.6mmol/l or HbA1c <6%.	Korea	EAS
KORA	Collaborative Health Research in the Region of Augsburg	16032513	Self-reported.	No self-reported use of medication to treat diabetes and fasting glucose <7.0mmol/l.	Germany	EUR
LALES	Los Angeles Latino Eye Study	15234129	Self-reported history of diabetes and treatment with oral hypoglycemic medications, insulin, or diet alone; HbA1c ≥7.0%; random blood glucose of ≥200mg/100ml.	No self-reported history of diabetes and treatment, HbA1c <7.0%, and random blood glucose of <200mg/100ml.	USA	HIS
LOLIPOP	London Life Sciences Prospective Population	18454146	History of T2D or medication for it, or diagnosis of T2D, or fasting glucose ≥7mmol/l, or HbA1c ≥6.5%.	No history of diabetes or medication for it, and fasting glucose <6.1 mmol/l, and fasting HbA1c <6.0%.	UK	SAS
MACAD	Mexican American Study of Coronary Artery Disease	12865761, 25524916	Known diabetes or fasting whole-blood glucose >7.0mmol/l.	No self-reported use of medication to treat diabetes and fasting glucose <7.0mmol/l.	USA	HIS
MC	Mexico City	21573907	﻿Fasting plasma glucose ≥7.0mmol/l or OGTT ≥11.1mmol/l for the 2hr sample.	﻿No family history of type 2 diabetes and plasma glucose <7.8mmol/l after an OGTT.	Mexico	HIS
MESA	Multi-Ethnic Study of Atherosclerosis	12397006	Known T2D or fasting whole-blood glucose ≥7mmol/l.	No self-reported use of medication to treat diabetes and fasting glucose <7.0mmol/l.	USA	AFA, EAS, EUR, HIS
METSIM	Metabolic Syndrome in Men	28119442	WHO 1999 criteria of fasting glucose ≥7.0mmol/l or 2-hour plasma glucose ≥11.1mmol/l or reported diabetes medication use or based on medical record review; no known or probable T1D among first degree relatives; excluded if insulin treatment initiated within 10 years of disease diagnosis, detectable levels of anti-GAD antibodies and fasting C-peptide ≤0.30nmol/l; excluded if insulin treatment init…	Normal glucose tolerance as defined by WHO 1999 criteria.	Finland	EUR
MGB	Mass General Brigham Biobank	26784234	Curated disease algorithm PPV >99% and age of at least 30.	Curated disease algorithm NPV >99%, age of at least 55 and HbA1c <5.7.	USA	AFA, EUR, HIS
MGI	Michigan Genomics Initiative	N/A	Include participants with phecode 250.2 (two ICD9 codes for T2D from 250.00, 250.02, 250.10, 250.12, 250.20, 250.22, 250.30, 250.32, 250.40, 250.42, 250.50, 250.52, 250.60, 250.62, 250.70, 250.72, 250.80, 250.82, 250.90, 250.92), but exclude any participant with two ICD9 codes for T1D (250.01, 250.03, 250.11, 250.13, 250.21, 250.23, 250.31, 250.33, 250.41, 250.43, 250.51, 250.53, 250.61, 250.63, …	Exclude participants with phecodes 249, 250, 250.1, 250.11, 250.12, 250.13, 250.14, 250.15, 250.21, 250.22, 250.23, 250.24, 250.25, 250.3, 250.4, 250.41, 250.42, 250.5, 250.6, 251.1, and exclude any participant with two ICD-9 codes for T1D (250.01, 250.03, 250.11, 250.13, 250.21, 250.23, 250.31, 250.33, 250.41, 250.43, 250.51, 250.53, 250.61, 250.63, 250.71, 250.73, 250.81, 250.83, 250.91, 250.93…	USA	AFA, EUR
MVP	VA Million Veteran Program	N/A	Two or more T2D diabetes codes ever, or one T2D diabetes code in past two years, or one T2D diabetes code ever in co-occurence with drug-specific to diabetes (insulin, secretagogue, GLP1ra, DPP4i, SGLT2i) or measure of hyperglycemia (A1c > 6.5% or % OP glucose >=200); individuals with one or more codes for type 1 diabetes or secondary diabetes are excluded.	Free of any form of diabetes, including type 1 diabetes and secondary diabetes.	USA	AFA, EAS, EUR, HIS, SAS
NAGAHAMA	Nagahama Study	25823570	History of T2D, or HbA1c ≥6.5%, or fasting glucose level >125mg/dl.	Free of T2D.	Japan	EAS
NEO	Netherlands Epidemiology of Obesity	23576214	Fasting glucose ≥7.0mmol/l, or physician-diagnosed diabetes, or on diabetes treatment.	Fasting glucose <7.0mmol/l, and no treatment of diabetes.	Netherlands	EUR
NHS	Nurses’ Health Study	20418489	Self-reported diabetes confirmed by a validated supplementary questionnaire (National Diabetes Data Group criteria before 1998; American Diabetes Association diagnostic criteria from 1998 onwards).	Free of diabetes (until 2006).	USA	EUR
NIDDM	NIDDM-Atherosclerosis Study: Hispanic Cohorts	25524916	Known diabetes or fasting whole-blood glucose >7.0mmol/l.	No self-reported use of medication to treat diabetes and fasting glucose <7.0mmol/l.	USA	HIS
NUGENE	Northwestern University Genetics	21269473	ICD9 codes (excluding those with ketoacidosis codes), excluding individuals treated only with insulin and have never been on a T2D medication; or individuals with HbA1c ≥6.5, fasting glucose >125mg/dl, or random glucose >200mg/dl, and prescribed T2D medication.	At least two clinic visits with no ICD-9 code for T2D, T1D or diabetes-related condition, and no prescribed treatment for diabetes, no reported blood glucose ≥110mg/dl from at least one glucose measurement, and no reported HbA1c ≥6.0, and no family history of diabetes.	USA	EUR
PIVUS	Prospective Investigation of the Vasculature in Uppsala Seniors	16141402	Known T2D or fasting whole blood glucose >6.1mmol/l.	Free of diabetes.	Sweden	EUR
PMBB	Penn Medicine Biobank	N/A	At least two EHR-derived ICD-9 codes for type 2 diabetes without ICD-9 codes for type 1 diabetes or secondary diabetes.	Free of type 2 diabetes, type 1 diabetes, and secondary diabetes.	USA	AFA, EUR
PROMIS	Pakistan Risk of Myocardial Infarction Study	19404752	HbA1c > 6.5 / Fasting glucose > 125	No self-report of diabetes, no prior history of use of glucose lowering medication, no prior medical diagnosis, normal HbA1c and fasting glucose levels	Pakistan	SAS
PROSPER	PROspective Study of Pravastatin in the Elderly at Risk	12457784	Known diabetes mellitus or fasting blood glucose >7mmol/l.	Free of prevalent or incident diabetes.	Europe	EUR
REGARDS	Sea Islands Genetic Network: Reasons for Geographic And Racial Differences in Stroke	15990444	Taking insulin or oral hypoglycemics, or fasting blood glucose >126mg/dl or non-fasting blood glucose >200mg/dl.	Not fulfilling case criteria.	USA	AFA
RHS	Ragama Health Study	19476560	Fasting plasma glucose ≥7.0mmol/l and HbA1c ≥6.5%.	No past history of glucose intolerance, HbA1c ≤5.6%, or fasting plasma glucose <6.1mmol/l, and age ≥55 years.	Sri Lanka	SAS
RS	Rotterdam Study	4690838, 4690839, 4690840	WHO guidelines: fasting blood glucose >7.0 mmol/l or use of blood-glucose-lowering medication (derived from both structured home interviews and linkage to pharmacy records).	Free of diabetes.	Netherlands	EUR
SBCS/SWHS	Shanghai Breast Cancer Study and Shanghai Women’s Health Study	N/A	Self-reported diabetes (based on diabetes medication or at least two reports of fasting glucose >125mg/dL.	Free of diabetes.	China	EAS
SCES	Singapore Chinese Eye Study	N/A	Self-reported history of T2D or HbA1c ≥6.5%.	No prior history of T2D and HbA1c <6.5%.	Singapore	EAS
SCH	Starr County Health	27266869	Fasting glucose ≥126mg/dl, 2-hour post-load glucose ≥200mg/dl, previous diagnosis of diabetes and current use of glucose-lowering medications, or self-reported history of T2D.	Fasting glucose <126mg/dl, 2-hour post-load glucose <200 mg/dl, no previous diagnosis of diabetes or current use of glucose lowering-medications, and no self-reported history of T2D.	USA	HIS
SCHS	Singapore Chinese Health Study	24520337	Incident T2D at follow-up interviews I (2000-2005) or II (2006-2011), and no history of physician diagnosed T2D at baseline (1993-1998).	No history of T2D and HbA1c <6.0%.	Singapore	EAS
SIGMA	Slim Initiative in Genomic Medicine in the Americas	24390345	DMS: age >18 years with either previous T2D diagnosis or fasting glucose >125mg/dl. MCDS: fasting glucose ≥126mg/dl, 2-hour post 75g of glucose load ≥200mg/dl, or previous diagnosis of T2D by a physician and under pharmacologic therapy. MEC: self-report of diabetes and of taking medication for T2D and no diagnosis of T1D in the absence of a T2D diagnosis from OSHPD hospital record database. UIDS:…	DMS: age ≥45 years and fasting glucose <100mg/dl. MCDS: not meeting case criteria. MEC: no self-report of diabetes or use of medications for T2D and no diabetes diagnosis (type 1 or 2) from the OSHPD, HMSA or KPH registries. UIDS: fasting plasma glucose <100mg/dl with no previous history of hyperglycemia, gestational diabetes or use of metformin.	USA	HIS
SIMES	Singapore Malay Eye Study	21490949	Self-reported history of T2D or HbA1c ≥6.5%	No prior history of T2D and HbA1c <6.5%.	Singapore	EAS
SINDI	Singapore Indian Eye Study	21490949	Self-reported history of T2D or HbA1c ≥6.5%	No prior history of T2D and HbA1c <6.5%.	Singapore	SAS
SMC	Samsung Medical Center	N/A	Hospital diagnosis based on HbA1c, fasting glucose and 2-hour glucose.	Free of diabetes.	Korea	EAS
SNUH	Seoul National University Hospital	22158537	WHO criteria where participants with at least one sibling with T2D were preferentially included.	Age ≥60 years, and no previous history of T2D, and no family history of T2D in first degree relatives, and fasting plasma glucose < 6.1mmol/l, and HbA1c <6.5%.	Korea	EAS
TAICHI-G	Taiwan Metabochip Consortium - Zhonghua	N/A	Fasting blood glucose level ≥6.99mmol/l (126mg/dl), or positive diabetes history, or use of diabetic medications.	Free of T2D.	Taiwan	EAS
TWT2D	Taiwan Type 2 Diabetes	20174558	Medical records and fasting plasma glucose levels using ADA criteria.	No prior history of T2D, and HbA1c ranging from 3.4% to 6%.	Taiwan	EAS
UCPH	Danish T2D case-control study	23160641	Self-report, anti-diabetic treatment, fasting plasma glucose >7.0mmol/l or 2-hr plasma glucose >11.1mmol/l.	Fasting plasma glucose <6.1mmol/l and, if measured, 2-hr plasma glucose <7.8mmol/l.	Denmark	EUR
UKBB	UK Biobank	25826379	Self-reported medical history and relevant medication.	Free of diabetes.	UK	EUR, SAS
ULSAM	Uppsala Longitudinal Study of Adult Men	16030278	Hospital discharge register-defined diabetes before 2002.	Free of diabetes.	Sweden	EUR
WFSM	Wake Forest School of Medicine	22238593, 15642484	Random glucose ≥200mg/dl, or physician-diagnosed diabetes, or self-reported diabetes, or on diabetes treatment.	Not self-reporting diagnosis of diabetes.	USA	AFA
WHI	Women’s Health Initiative	9492970	On diabetes treatment at baseline or follow up period.	No treatment for diabetes.	USA	AFA, HIS
WTCCC	Wellcome Trust Case Control Consortium	17463249	Prescribed treatment with sulphonylureas, biguanides, other oral agents and/or insulin, or in the case of individuals treated with diet alone, historical or contemporary laboratory evidence of hyperglycemia.	Population-based (no ascertainment).	UK	EUR
AFA: African American. EAS: East Asian. EUR: European. HIS: Hispanic. SAF: South African. SAS: South Asian.

## Sheet: ST2
Supplementary Table 2. Ancestry-specific sample sizes contributing to the multi-ancestry meta-analyses.
Ancestry group	Number of GWAS	Cases	Controls	Effective sample size	% effective sample size
African American	25	50251	103909	130708	10.48
East Asian	40	88109	339395	247158	19.8257
European	36	242283	1569734	751755	60.3016
Hispanic	17	29375	59368	73033.4	5.85834
South African	1	1602	976	2425.99	0.19
South Asian	17	16832	33767	41577.1	3.33508
Total	136	428452	2107149	1.24666e+06

## Sheet: ST3
Supplementary Table 3. Sample characteristics, quality control, imputation and association analysis of GWAS contributing to multi-ancestry meta-analyses.
Study acronym	Ancestry group	Sample size (males/females)		Effective sample size	Age (years): mean (SD)		BMI (kg/m2): mean (SD)		Genotyping array(s)	Sample QC	SNV QC		Imputation			Association analysis
		Cases	Controls		Cases	Controls	Cases	Controls		Call rate	Call rate	HWE p-value	Reference panel	Software	QC	QC+ SNVs	Relatedness and structure	Software	Covariates	Genomic control	LDSC intercept
AASC	EAS	46 (32/14)	402 (147/255)	165.107	68.6 (7.9)	64.4 (10.0)	24.9 (3.0)	23.0 (2.9)	Illumina Omni2.5M	0.95	0.99	1e-06	1000G Phase 3	minimac3	r2≥0.3	6695124	relateds excluded, PC adjustment	EPACTS Firth	age, sex	0.956	0.918
ARIC	AFA	943 (338/605)	410 (129/281)	1143.03	61.3 (6.0)	59.5 (6.3)	32.1 (6.7)	27.6 (5.7)	Affymetrix 6.0	0.95	0.95	0.0001	1000G Phase 1	IMPUTEv2	info≥0.4	16936767	mixed model, PC adjustment	GMMAT	age, sex, centre	1.012	1.017
BBJ	EAS	45,383 (N/A)	132,032 (N/A)	135096	N/A	N/A	N/A	N/A	Illumina OmniExpress Exome	0.98	0.99	1e-06	1000G Phase 3 and Japanese panel	minimac3	r2≥0.7	7020637	mixed model, PC adjustment	SAIGE	age, age*age, sex, age*sex, age*age*sex	1.127	0.968
BES	EAS	83 (18/65)	629 (227/402)	293.298	60.6 (8.9)	58.2 (9.2)	26.5 (3.8)	25.5 (3.8)	Illumina HumanHap610K	0.95	0.95	1e-06	1000G Phase 3	minimac3	r2≥0.3	7260078	relateds excluded	EPACTS Firth	age, sex, region	0.983	0.937
		130 (49/81)	540 (219/321)	419.104	63.1 (9.0)	61.3 (9.8)	26.7 (3.8)	25.1 (3.4)	Illumina OmniExpress	0.95	0.95	1e-06	1000G Phase 3	minimac3	r2≥0.3	7301671	relateds excluded	EPACTS Firth	age, sex, region	0.981	0.938
BIOME	AFA	2,123 (742/1,381)	4,342 (1,697/2,644)	5703.37	66.9 (12.5)	55.1 (15.4)	33.1 (8.1)	28.8 (7.4)	Illumina Global Screening and Global Diversity	0.95	0.95	1e-08	TOPMed	minimac4	r2≥0.7	17860491	mixed model, PC adjustment	regenie	age,sex	0.882	0.873
	HIS	3,299 (1,258/2,041)	6,238 (2,268/3,970)	8631.29	69.7 (13.0)	55.6 (16.8)	31.6 (7.1)	28.0 (6.1)	Illumina Global Screening and Global Diversity	0.95	0.95	1e-08	TOPMed	minimac4	r2≥0.7	18088017	mixed model, PC adjustment	regenie	age,sex	0.903	0.878
	EAS	108 (55/53)	710 (258/452)	374.963	68.2 (11.8)	49.0 (15.7)	26.9 (4.7)	23.2 (4.2)	Illumina Global Screening and Global Diversity	0.95	0.95	1e-08	TOPMed	minimac4	r2≥0.7	8036021	mixed model, PC adjustment	regenie	age,sex	0.509	0.48
	EUR	860 (540/320)	7,218 (3,250/3,968)	3073.77	72.3 (12.1)	58.0 (19.8)	31.0 (6.9)	25.0 (5.3)	Illumina Global Screening and Global Diversity	0.95	0.95	1e-08	TOPMed	minimac4	r2≥0.7	12732022	mixed model, PC adjustment	regenie	age,sex	0.747	0.725
	SAS	195 (143/52)	404 (187/217)	526.077	67.0 (10.7)	48.2 (15.5)	27.4 (4.7)	24.4 (4.6)	Illumina Global Screening and Global Diversity	0.95	0.95	1e-08	TOPMed	minimac4	r2≥0.7	8528105	mixed model, PC adjustment	regenie	age,sex	0.498	0.483
BIOVU	AFA	3,269 (1,255/2,014)	6,494 (1,991/4,503)	8697.69	51.1 (15.2)	40.6 (16.4)	34.1 (9.6)	30.6 (8.0)	Illumina MEGA-EX	0.97	0.98	1e-50	TOPMed	minimac3	r2≥0.3	17849008	mixed model, PC adjustment	SAIGE	age, sex	0.996	0.993
	EUR	15,458 (7,506/7,952)	27,328 (9,751/17,577)	39492.9	57.0 (14.7)	51.5 (18.3)	32.1 (8.6)	27.8 (6.4)	Illumina MEGA-EX	0.97	0.98	1e-10	TOPMed	minimac3	r2≥0.3	13124003	mixed model, PC adjustment	SAIGE	age, sex	1.004	0.974
BPC	SAS	800 (397/403)	2,290 (840/1,450)	2371.52	43.9 (9.9)	36.7 (10.3)	21.7 (3.5)	19.4 (2.8)	Illumina HumanCytoSNP-12	0.97	0.95	1e-10	1000G Phase 3	minimac3	r2≥0.3	8448414	mixed model	GMMAT	age, sex, batch	0.993	1.001
CAGE-AMAGASKI	EAS	26 (22/4)	514 (346/168)	98.9926	60.5 (9.9)	45.5 (12.2)	22.9 (2.4)	22.8 (2.9)	Illumina Omni2.5M	0.95	0.95	1e-06	1000G Phase 3	minimac3	r2≥0.3	6420041	relateds excluded	mach2dat	sex	0.977	0.919
CAGE-GWAS	EAS	931 (621/310)	1,404 (841/563)	2239.18	66.1 (9.5)	65.9 (7.4)	24.4 (3.4)	23.1 (3.0)	Illumina HumanHap550K and HumanHap610K	0.95	0.95	1e-06	1000G Phase 3	minimac3	r2≥0.3	7232003	relateds excluded	mach2dat	sex	1.054	1.03
CAGE-KING	EAS	30 (17/13)	497 (288/209)	113.169	65.3 (5.9)	62.9 (5.3)	24.3 (3.0)	22.8 (2.8)	Illumina Omni2.5M	0.95	0.98	1e-06	1000G Phase 3	minimac3	r2≥0.3	7009056	relateds excluded, PC adjustment	EPACTS Firth	age, sex	1.014	0.991
		143 (108/35)	674 (224/450)	471.882	65.1 (5.6)	62.7 (6.4)	23.6 (2.9)	22.5 (3.0)	Illumina OmniExpress	0.95	0.98	1e-06	1000G Phase 3	minimac3	r2≥0.3	7178301	relateds excluded, PC adjustment	EPACTS Firth	age, sex	0.978	0.954
		64 (54/10)	430 (334/96)	222.834	69.9 (4.1)	69.4 (3.8)	23.3 (2.4)	23.2 (2.8)	Illumina HumanHap660K	0.95	0.98	1e-06	1000G Phase 3	minimac3	r2≥0.3	6846670	relateds excluded, PC adjustment	EPACTS Firth	age, sex	1.002	0.929
CARDIA	AFA	168 (56/112)	337 (121/216)	448.444	49.4 (4.3)	45.9 (5.3)	35.9 (8.4)	29.7 (7.4)	Affymetrix 6.0	0.95	0.95	0.0001	1000G Phase 1	IMPUTEv2	info≥0.4	15272390	mixed model, PC adjustment	GMMAT	age, sex, centre	1.005	1.016
CFS	AFA	121 (52/69)	296 (125/171)	343.559	55.4 (13.5)	47.7 (13.0)	40.4 (10.1)	34.1 (8.9)	Various	0.95	0.95	1e-06	1000G Phase 1	IMPUTEv2	info≥0.4	14310706	mixed model, PC adjustment	GMMAT	age, sex	1.017	0.998
CHNS	EAS	748 (336/412)	4,983 (2,113/2,870)	2601.49	59.7 (12.2)	51.2 (14.2)	25.1 (3.9)	22.9 (3.6)	Illumina CoreExome	0.95	0.95	1e-06	1000G Phase 3	minimac3	r2≥0.3	7433548	relateds excluded, PC adjustment	EPACTS Firth	age, sex	1.01	1
CHS	AFA	295 (109/186)	426 (163/263)	697.198	77.3 (5.3)	77.9 (5.7)	29.6 (5.7)	27.8 (5.5)	Illumina Omni1M	0.95	0.9	1e-05	1000G Phase 1	IMPUTEv2	info≥0.4	11610482	mixed model, PC adjustment	R	age, sex, centre	1.027	1.021
CKB	EAS	1,374 (510/864)	6,513 (1,710/2,825)	4538.54	59.5 (9.1)	53.0 (10.3)	27.4 (3.6)	25.8 (3.5)	Affymetrix CKB Axiom 1/2	0.95	0.98	1e-06	1000G Phase 3	IMPUTEv4	info≥0.4	8283101	mixed model, PC adjustment	BOLT-LMM	age, sex, array, CVD	1.018	0.989
		1,924 (863/1,061)	10,762 (4,328/6,434)	6528.8	57.7 (10.1)	53.3 (11.2)	26.2 (3.4)	24.5 (3.5)	Affymetrix CKB Axiom 1/2	0.95	0.98	1e-06	1000G Phase 3	IMPUTEv4	info≥0.4	8356313	mixed model, PC adjustment	BOLT-LMM	age, sex, array, CVD	1.024	1.002
		557 (230/286)	4,568 (1,704/2,480)	1985.85	59.9 (9.8)	52.8 (11.8)	24.7 (3.3)	23.0 (3.4)	Affymetrix CKB Axiom 1/2	0.95	0.98	1e-06	1000G Phase 3	IMPUTEv4	info≥0.4	8163582	mixed model, PC adjustment	BOLT-LMM	age, sex, array, CVD	1.022	1.004
		861 (373/488)	6,837 (2,944/3,893)	3058.8	56.6 (9.9)	52.5 (10.7)	25.2 (3.5)	23.7 (3.1)	Affymetrix CKB Axiom 1/2	0.95	0.98	1e-06	1000G Phase 3	IMPUTEv4	info≥0.4	8211592	mixed model, PC adjustment	BOLT-LMM	age, sex, array, CVD	1.019	1.003
		840 (384/456)	5,733 (2,443/3,290)	2930.61	58.9 (8.7)	53.4 (10.4)	24.9 (3.2)	23.7 (3.1)	Affymetrix CKB Axiom 1/2	0.95	0.98	1e-06	1000G Phase 3	IMPUTEv4	info≥0.4	8208300	mixed model, PC adjustment	BOLT-LMM	age, sex, array, CVD	1.003	1.002
		1,103 (395/708)	9,477 (3,870/5,607)	3952.03	58.8 (9.4)	53.2 (11.2)	24.5 (3.8)	22.9 (3.2)	Affymetrix CKB Axiom 1/2	0.95	0.98	1e-06	1000G Phase 3	IMPUTEv4	info≥0.4	8331583	mixed model, PC adjustment	BOLT-LMM	age, sex, array, CVD	1.009	1.002
		692 (256/436)	9,294 (3,876/5,418)	2576.19	56.6 (9.6)	52.4 (11.8)	23.9 (3.7)	22.6 (3.2)	Affymetrix CKB Axiom 1/2	0.95	0.98	1e-06	1000G Phase 3	IMPUTEv4	info≥0.4	8356884	mixed model, PC adjustment	BOLT-LMM	age, sex, array, CVD	1.018	1.012
		929 (310/619)	10,359 (5,024/5,335)	3410.17	55.8 (9.6)	51.7 (10.9)	25.9 (3.7)	24.3 (3.4)	Affymetrix CKB Axiom 1/2	0.95	0.98	1e-06	1000G Phase 3	IMPUTEv4	info≥0.4	8343633	mixed model, PC adjustment	BOLT-LMM	age, sex, array, CVD	1.013	1.011
		1,512 (596/916)	10,272 (4,529/5,743)	5271.98	57.3 (9.5)	54.3 (10.5)	24.3 (3.5)	22.6 (3.1)	Affymetrix CKB Axiom 1/2	0.95	0.98	1e-06	1000G Phase 3	IMPUTEv4	info≥0.4	8290122	mixed model, PC adjustment	BOLT-LMM	age, sex, array, CVD	1.017	1.011
		949 (354/595)	11,474 (5,665/5,809)	3506.02	56.1 (10.0)	54.4 (11.2)	24.4 (3.5)	22.1 (3.1)	Affymetrix CKB Axiom 1/2	0.95	0.98	1e-06	1000G Phase 3	IMPUTEv4	info≥0.4	8305658	mixed model, PC adjustment	BOLT-LMM	age, sex, array, CVD	1.021	1.003
CLHNS	EAS	159 (0/159)	1,624 (0/1,624)	579.284	49.6 (6.1)	48.3 (6.1)	25.9 (4.3)	24.4 (4.3)	Affymetrix GeneChip 500K	0.97	0.9	1e-06	1000G Phase 3	minimac3	r2≥0.3	7273622	relateds excluded	EPACTS Firth	age	0.993	0.983
DC/SP2	EAS	1,064 (397/667)	1,005 (217/788)	2067.32	64.9 (9.7)	47.7 (11.1)	25.3 (3.9)	22.3 (3.7)	Illumina HumanHap610K	0.95	0.95	1e-06	1000G Phase 3	minimac3	r2≥0.3	7631586	relateds excluded	EPACTS Firth	age, sex	0.998	0.964
		897 (588/309)	935 (595/340)	1831.21	63.6 (10.5)	46.8 (10.2)	25.4 (2.8)	22.8 (3.4)	Illumina HumanHap1M	0.95	0.95	1e-06	1000G Phase 3	minimac3	r2≥0.3	7733982	relateds excluded	EPACTS Firth	age, sex	0.982	0.945
DDS/DCC	SAF	1,602 (375/1,227)	976 (299/677)	2425.99	56.6 (0.2)	37.1 (0.5)	34.4 (0.2)	28.4 (0.3)	Illumina MEGA	0.97	0.97	1e-06	1000G Phase 3	IMPUTEv2	info≥0.4	15612645	mixed model, PC adjustment	GMMAT	age, sex	1.007	1.005
DECODE	EUR	11,448 (6,314/5,134)	278,375 (137,585/137,878)	43983.2	69.7 (14.9)	50.4 (21.2)	30.2 (6.0)	25.6 (5.2)	Illumina (various)	0.97	0.95	1e-06	Icelandic panel	In-house	info≥0.4	10014705	N/A	In-house	age, sex	1.066	0.971
DGDG	EUR	677 (411/266)	697 (281/416)	1373.71	59.5 (10.1)	53.5 (5.7)	25.9 (2.8)	23.2 (1.8)	Illumina HumanHap300K	0.95	0.95	0.0001	HRC	IMPUTEv4	info≥0.4	9078167	relateds excluded, PC adjustment	SNPTESTv2.5	age, sex	1.022	0.992
DGI	EUR	1,021 (529/494)	1,063 (536/527)	2083.15	65.3 (9.9)	58.3 (9.6)	28.1 (4.1)	26.7 (3.7)	Affymetrix GeneChip 500K	0.95	0.95	1e-06	HRC	IMPUTEv4	info≥0.4	9073763	relateds excluded	SNPTESTv2.5	age, sex	1.053	1.025
EMERGE	AFA	905 (331/574)	984 (330/654)	1885.7	54.7 (13.4)	45.5 (15.4)	33.5 (7.4)	29.9 (7.4)	Illumina Omni1M	0.95	0.95	0.0001	1000G Phase 1	IMPUTEv2	info≥0.4	10997507	mixed model, PC adjustment	GMMAT	age, sex, centre	1.004	1.015
EPIC-INTERACT	EUR	5,121 (2,617/2,504)	7,269 (2,831/4,438)	12017.6	55.7 (6.9)	52.3 (8.9)	29.6 (4.8)	25.7 (4.0)	Illumina CoreExome	0.98	0.95	1e-06	HRC	IMPUTEv4	info≥0.4	11412467	relateds excluded, PC adjustment	QuickTest	age, sex	1.038	0.984
		4,187 (1,979/2,208)	4,254 (1,501/2,753)	8440.47	54.6 (7.9)	51.1 (9.3)	30.0 (4.8)	25.9 (4.1)	Illumina HumanHap660K	0.98	0.95	1e-06	HRC	IMPUTEv4	info≥0.4	11399655	relateds excluded, PC adjustment	QuickTest	age, sex	1.047	0.982
EPIDREAM	SAS	361 (227/134)	1,330 (669/662)	1135.73	47.6 (9.1)	43.7 (9.2)	26.9 (4.2)	25.8 (4.5)	Illumina CoreExome	0.95	0.95	1.9e-07	1000G Phase 3	IMPUTEv2	info≥0.4	9687389	relateds excluded, PC adjustment	SNPTESTv2.5	age	1.013	0.984
ESTBB	EUR	12,208 (4,504/7,704)	183,863 (62,954/120,909)	45791.6	67.9 (13.1)	48.7 (16.3)	N/A	N/A	Illumina Global Screening	0.95	0.95	1e-06	Estonian panel	Beagle5.1	info≥0.4	8915112	mixed model, PC adjustment	regenie	age,sex	1.089	0.975
FAMHS	AFA	159 (54/105)	325 (98/227)	427.066	56.8 (10.6)	51.2 (10.9)	34.3 (7.5)	31.6 (7.4)	Illumina Omni1M	0.98	0.98	1e-06	1000G Phase 1	minimac	r2≥0.3	14820159	mixed model, PC adjustment	GMMAT	age, sex, centre	1.003	0.995
FHS	EUR	1,138 (632/506)	7,153 (3,181/3,972)	3927.2	63.7 (12.4)	52.3 (16.0)	31.4 (6.5)	27.0 (5.1)	Affymetrix GeneChip 500K and MIPS 50K	0.97	0.95	1e-06	HRC	minimac3	r2≥0.3	11252867	mixed model	EMMAX	age, sex	1.005	1.015
FINNGEN	EUR	37,002 (N/A)	215,160 (N/A)	126289	N/A	N/A	N/A	N/A	Various	0.95	0.98	1e-06	Finnish panel	Beagle4.1	info≥0.6	9025898	mixed model, PC adjustment	SAIGE	age, sex, genotyping batch	1.344	1.249
FUSION	EUR	1,045 (589/456)	1,164 (576/588)	2202.59	62.7 (7.6)	63.0 (8.6)	30.2 (4.7)	27.1 (3.9)	Illumina HumanHap300K	0.975	0.95	1e-06	HRC	minimac3	r2≥0.3	8930739	relateds excluded, PC adjustment	EPACTS Firth	age, sex	1.001	0.962
GCKD	EUR	1,778 (1,186/592)	3,256 (1,841/1,415)	4600.05	64.6 (8.1)	57.6 (13.0)	32.4 (6.2)	28.4 (5.3)	Illumina Omni2.5M	0.97	0.96	1e-05	HRC	minimac3	r2≥0.3	9966168	relateds excluded, PC adjustment	EPACTS Firth	age, sex	0.993	0.953
GENESTAR	AFA	278 (97/181)	566 (216/350)	745.725	53.2 (9.2)	47.0 (11.7)	35.4 (7.1)	30.7 (7.6)	Illumina Omni1M	0.95	0.9	1e-06	1000G Phase 1	IMPUTEv2	info≥0.4	15957989	mixed model, PC adjustment	GMMAT	age, sex	1.002	0.995
GENOA	AFA	173 (35/138)	461 (138/323)	503.174	59.3 (10.3)	55.2 (11.2)	33.6 (6.0)	29.7 (6.4)	Illumina Omni1M and Affymetrix 6.0	0.95	0.95	N/A	1000G Phase 1	IMPUTEv2	info≥0.4	15636890	mixed model, PC adjustment	GMMAT	age, sex	1.004	0.993
	EUR	144 (70/74)	1,116 (495/621)	510.171	59.8 (9.4)	54.6 (11.0)	33.5 (6.5)	29.8 (6.1)	Affymetrix 6.0	0.95	0.95	N/A	HRC	minimac3	r2≥0.3	8910650	mixed model	EMMAX	age, sex	1.029	1.007
GERA	AFA	444 (188/256)	1,391 (495/896)	1346.28	N/A	N/A	N/A	N/A	Affymetrix Axiom KP/UCSF AFR	0.97	0.95	1e-07	1000G Phase 3	IMPUTEv2	info≥0.4	17744771	relateds excluded, PC adjustment	SNPTESTv2.5	sex	1.001	0.993
	EUR	6,961 (3,734/3,227)	13,922 (5,385/8,537)	18562.7	N/A	N/A	N/A	N/A	Affymetrix Axiom KP/UCSF EUR	0.97	0.95	1e-06	HRC	IMPUTEv4	info≥0.4	12580269	relateds excluded, PC adjustment	SNPTESTv2.5	sex	1.066	1.007
GODARTS	EUR	2,993 (1,766/1,541)	2,641 (1,381/1,260)	5612.01	73.5 (12.0)	N/A	31.1 (5.7)	N/A	Affymetrix 6.0	0.98	0.99	1e-06	HRC	IMPUTEv4	info≥0.4	9513669	relateds excluded, PC adjustment	SNPTESTv2.5	sex	1.075	1.051
GOLDR	HIS	500 (184/316)	86 (33/53)	293.515	53.8 (10.6)	48.3 (10.9)	32.2 (7.0)	31.1 (6.3)	Illumina OmniExpress	0.95	0.95	1e-06	1000G Phase 3	minimac3	r2≥0.3	10318084	mixed model, PC adjustment	EMMAX	age, sex	1.021	1
GOMAP-TEENAGE	EUR	412 (231/181)	390 (164/226)	801.397	64.0 (11.4)	13.4 (0.8)	29.7 (5.5)	21.3 (3.5)	Illumina CoreExome	0.98	0.98	0.0001	HRC	minimac3	r2≥0.3	8530983	relateds excluded, PC adjustment	SNPTESTv2.5	age, sex	1.029	0.982
GRCCDS	SAS	1,178 (630/548)	981 (462/519)	2141.02	50.2 (11.4)	31.4 (5.6)	26.2 (2.6)	20.0 (3.2)	Affymetrix 6.0	0.95	0.95	1e-06	1000G Phase 3	IMPUTEv2	info≥0.4	9761375	relateds excluded, PC adjustment	SNPTESTv2.5	sex	1.098	1.057
HABC	AFA	358 (160/198)	440 (177/263)	789.574	74.1 (3.2)	77.9 (3.1)	29.8 (5.2)	26.7 (5.4)	Illumina Omni1M	0.975	0.97	1e-06	1000G Phase 3	minimac	r2≥0.3	16164212	mixed model, PC adjustment	GMMAT	age, sex	0.998	0.997
HANDLS	AFA	188 (78/110)	823 (372/451)	612.162	52.6 (8.2)	47.6 (8.9)	33.7 (8.2)	29.1 (7.8)	Illumina Omni1M	0.95	0.95	1e-07	1000G Phase 1	minimac	r2≥0.3	16150722	mixed model, PC adjustment	GMMAT	age, sex	1.002	1.001
HCHS/SOL	HIS	2,460 (976/1,484)	5,185 (2,054/3,131)	6673.7	55.0 (10.3)	39.0 (13.5)	32.2 (6.6)	28.1 (5.6)	Illumina HCHS custom (15041502 B3)	0.99	0.98	1e-05	1000G Phase 3	IMPUTEv2	info≥0.4	18646706	mixed model, PC adjustment	GENESIS	age, sex, center, group	1.001	0.979
HKDR	EAS	5,928 (2,741/3,197)	517 (270/247)	1902.11	57.6 (12.9)	47.2 (10.9)	25.2 (4.0)	24.3 (3.8)	Illumina Omni2.5M	0.97	0.99	0.0001	1000G Phase 3	minimac3	r2≥0.3	8430472	relateds excluded	EPACTS Firth	age, sex	1.022	0.985
HPFS	EUR	1,094 (1,094/0)	1,259 (1,259/0)	2341.43	59.3 (8.5)	59.1 (8.6)	27.9 (4.1)	25.3 (3.2)	Affymetrix 6.0	0.98	0.97	0.0001	HRC	minimac3	info≥0.4	9693347	relateds excluded, PC adjustment	SNPTESTv2.5	age	1.016	0.973
HTNIR	HIS	112 (46/66)	620 (254/366)	379.454	53.4 (12.5)	37.8 (13.7)	31.6 (5.3)	28.9 (5.9)	Illumina OmniExpress and 1S	0.95	0.95	1e-06	1000G Phase 3	minimac3	r2≥0.3	9944512	mixed model, admixture adjustment	EMMAX	age, sex	1.016	0.98
HUFS	AFA	212 (69/142)	1,249 (476/770)	724.95	53.1 (8.8)	45.8 (11.9)	34.5 (9.6)	30.5 (8.5)	Affymetrix 6.0	0.95	0.95	1e-06	1000G Phase 1	MaCH-admix	r2≥0.3	10623059	mixed model, PC adjustment	GMMAT	age, sex	1.007	1
INDICO	SAS	1,127 (656/471)	1,125 (578/517)	2252	53.5 (10.7)	52.3 (10.2)	25.3 (4.2)	24.5 (4.7)	Illumina HumanHap610K	0.95	0.97	1e-06	1000G Phase 3	IMPUTEv2	info≥0.4	10140907	relateds excluded, PC adjustment	SNPTESTv2.5	age, sex	1.062	1.006
INTERHEART	SAS	90 (90/0)	430 (420/0)	297.692	49.9 (11.7)	50.1 (13.0)	25.8 (4.0)	24.2 (3.7)	Illumina HumanHap370K	0.95	0.95	1.5e-07	1000G Phase 3	IMPUTEv2	info≥0.4	8364346	relateds excluded, PC adjustment	SNPTESTv2.5	age	1.023	0.95
		288 (238/50)	1,008 (907/101)	896	54.1 (9.1)	49.4 (10.4)	25.5 (4.4)	24.8 (4.0)	Illumina CoreExome	0.95	0.95	1.8e-07	1000G Phase 3	IMPUTEv2	info≥0.4	9677685	relateds excluded, PC adjustment	SNPTESTv2.5	age	1.022	0.971
JHS	AFA	524 (195/329)	1,426 (541/889)	1532.77	60.7 (10.5)	56.3 (11.9)	35.2 (7.4)	32.1 (7.8)	Affymetrix 6.0	0.95	0.95	N/A	1000G Phase 1	minimac	r2≥0.3	16542583	mixed model, PC adjustment	GMMAT	age, sex	1.006	0.998
KARE	EAS	1,042 (539/503)	2,943 (1,355/1,588)	3078.15	56.4 (8.6)	51.1 (8.6)	25.5 (3.3)	24.1 (3.0)	Affymetrix 5.0	0.98	0.95	1e-06	1000G Phase 3	IMPUTEv2	info≥0.4	9078956	relateds excluded	SNPTESTv2.5	age, sex	1.015	0.985
KBA	EAS	3,022 (1,495/1,527)	27,195 (8,919/18,276)	10879.1	58.2 (7.4)	53.9 (8.4)	25.3 (3.2)	23.8 (2.9)	Affymetrix Korean Biobank	0.97	0.9	1e-06	Korean panel	minimac3	r2≥0.3	8192827	relateds excluded	EPACTS Firth	age, sex	1.065	1.021
		6,556 (3,053/3,503)	56,918 (18,046/38,872)	23515.4	57.6 (7.9)	52.3 (8.2)	25.0 (3.1)	23.6 (2.8)	Affymetrix Korean Biobank	0.97	0.9	1e-06	Korean panel	minimac3	r2≥0.3	8239400	relateds excluded	EPACTS Firth	age, sex	1.113	1.033
KORA	EUR	1,084 (607/477)	2,852 (1,359/1,493)	3141.84	N/A	N/A	N/A	N/A	Affymetrix GeneChip 500K	0.98	0.93	1e-06	HRC	minimac3	r2≥0.3	9561295	N/A	EPACTS Firth	age, sex	1.022	0.979
LALES	HIS	1,217 (515/702)	1,963 (800/1,163)	3004.99	56.4 (9.8)	53.6 (10.2)	32.6 (6.0)	30.0 (5.0)	Illumina OmniExpress	0.95	0.95	N/A	1000G Phase 1	IMPUTEv2	info≥0.4	15626906	relateds excluded, PC adjustment	SNPTESTv2.5	sex	1.026	0.984
LOLIPOP	SAS	465 (465/0)	1,393 (1,393/0)	1394.5	53.7 (10.1)	46.2 (10.0)	27.6 (4.6)	26.4 (4.1)	Illumina HumanHap317K	0.95	0.95	1e-06	1000G Phase 3	IMPUTEv2	info≥0.4	10065453	relateds excluded, PC adjustment	SNPTESTv2.5	age	1.014	0.986
		2,019 (1,655/364)	3,696 (3,199/497)	5222.9	59.4 (9.3)	52.5 (10.5)	28.2 (4.6)	26.3 (3.9)	Illumina HumanHap610K	0.95	0.95	1e-06	1000G Phase 3	IMPUTEv2	info≥0.4	10941154	relateds excluded, PC adjustment	SNPTESTv2.5	age, sex, cohort, CHD	1.043	1.015
		133 (133/0)	330 (330/0)	379.179	53.0 (7.7)	50.3 (8.4)	28.0 (4.0)	26.5 (3.7)	Illumina Custom	0.95	0.95	1e-06	1000G Phase 3	IMPUTEv2	info≥0.4	8499738	relateds excluded, PC adjustment	SNPTESTv2.5	age	1.024	0.968
		99 (61/38)	608 (332/276)	340.549	57.1 (10.3)	48.3 (9.4)	27.8 (4.2)	27.1 (4.2)	Illumina OmniExpress	0.95	0.95	1e-06	1000G Phase 3	IMPUTEv2	info≥0.4	8456004	relateds excluded, PC adjustment	SNPTESTv2.5	age, sex, batch	1.021	0.981
MACAD	HIS	41 (16/25)	765 (331/434)	155.658	42.3 (10.0)	34.3 (8.9)	31.0 (5.1)	28.7 (5.5)	Illumina OmniExpress and 1S	0.95	0.95	1e-06	1000G Phase 3	minimac3	r2≥0.3	10333222	mixed model, admixture adjustment	EMMAX	age, sex	0.977	0.952
MC	HIS	960 (301/659)	339 (173/166)	1002.12	43.6 (7.1)	50.7 (4.9)	29.6 (4.8)	27.4 (3.6)	Affymetrix 5.0	0.95	0.95	1e-06	1000G Phase 3	IMPUTEv2	info≥0.4	11138804	relateds excluded, PC adjustment	SNPTESTv2.5	age, sex	1.047	1.001
		895 (360/535)	888 (529/359)	1782.97	45.3 (7.2)	48.6 (8.3)	29.6 (5.9)	26.9 (6.4)	Affymetrix Axiom LAT	0.95	0.95	1e-06	1000G Phase 3	IMPUTEv2	info≥0.4	12311528	relateds excluded, PC adjustment	SNPTESTv2.5	age, sex	1.028	0.977
MESA	AFA	290 (149/141)	1,358 (608/750)	955.874	64.2 (9.1)	61.8 (10.2)	31.5 (5.6)	29.9 (5.9)	Affymetrix 6.0	0.95	0.9	1e-06	1000G Phase 1	IMPUTEv2	info≥0.4	16490203	mixed model, PC adjustment	GMMAT	age, sex, centre	1.003	0.995
	HIS	268 (137/131)	1,224 (581/643)	879.442	64.2 (9.7)	60.8 (10.3)	31.4 (5.9)	29.1 (4.9)	Affymetrix 6.0	0.95	0.99	1e-06	1000G Phase 3	minimac3	r2≥0.3	15553489	PC adjustment	EPACTS Firth	age, sex, site	1.038	0.969
	EAS	105 (53/52)	670 (327/343)	363.097	66.3 (9.3)	61.8 (10.4)	24.8 (3.1)	23.9 (3.3)	Affymetrix 6.0	0.95	0.95	1e-06	1000G Phase 3	minimac3	r2≥0.3	7191122	relateds excluded, PC adjustment	EPACTS Firth	age, sex	0.984	0.936
	EUR	174 (104/70)	2,493 (1,171/1,322)	650.592	65.2 (9.7)	62.6 (10.2)	31.8 (5.7)	27.5 (5.0)	Affymetrix 6.0	0.95	0.99	1e-06	HRC	minimac3	r2≥0.3	10117352	relateds excluded, PC adjustment	EPACTS Firth	age, sex	0.994	0.978
METSIM	EUR	1,350 (1,350/0)	5,178 (5,178/0)	4283.27	60.6 (6.7)	56.7 (7.0)	30.2 (5.2)	26.2 (3.5)	Illumina OmniExpress	0.975	0.95	1e-06	HRC	minimac3	r2≥0.3	9192038	relateds excluded, PC adjustment	EPACTS Firth	age	1.04	1.018
MGB	AFA	432 (171/261)	1,650 (595/1,055)	1369.45	64.0 (12.7)	50.1 (16.2)	31.7 (5.5)	30.4 (4.6)	Illumina MEGA and Global Screening	0.95	0.95	1e-10	TOPMed	minimac4	r2≥0.3	17437484	mixed model, PC adjustment	SAIGE	age, sex, array	1.01	1.007
	HIS	299 (108/191)	1,919 (598/1,321)	1034.77	62.8 (12.5)	44.29 (14.6)	30.6 (4.9)	30.1 (3.9)	Illumina MEGA and Global Screening	0.95	0.95	1e-10	TOPMed	minimac4	r2≥0.3	16939442	mixed model, PC adjustment	SAIGE	age, sex, array	1.006	1.007
	EUR	2,530 (1,569/961)	31,769 (14,345/17,424)	9373.52	71.0 (11.5)	59.2 (16.9)	29.7 (5.0)	29.2 (3.7)	Illumina MEGA and Global Screening	0.95	0.95	1e-10	TOPMed	minimac4	r2≥0.3	14469344	mixed model, PC adjustment	SAIGE	age, sex, array	1.034	1.024
MGI	AFA	779 (321/458)	2,205 (854/1,351)	2302.54	60.2 (11.7)	47.5 (15.6)	35.3 (7.8)	30.1 (7.0)	Illumina CoreExome	0.99	0.99	1e-06	TOPMed	minimac4	r2≥0.3	17620134	mixed model, PC adjustment	SAIGE	age, sex, array, cohort	0.997	1.01
	EUR	7,426 (3,984/3,442)	33,436 (15,426/18,010)	24305.8	66.6 (11.7)	56.7 (16.5)	34.7 (17.0)	29.4 (45.5)	Illumina CoreExome	0.99	0.99	1e-06	TOPMed	minimac4	r2≥0.3	13882928	mixed model, PC adjustment	SAIGE	age, sex, array, cohort	1.006	0.966
MVP	AFA	27,680 (25,358/2,322)	61,819 (51,337/10,482)	76476.8	62.2 (9.6)	54.8 (12.9)	31.2 (5.8)	28.8 (5.4)	Affymetrix MVP Biobank	0.98	0.99	1e-06	TOPMed	minimac4	r2≥0.3	16601957	relateds excluded, PC adjustment	regenie	age, sex	1.237	1.083
	HIS	11,877 (11,374/503)	29,606 (25,857/3,749)	33906	63.6 (10.2)	50.3 (16.2)	31.3 (5.8)	29.0 (5.0)	Affymetrix MVP Biobank	0.98	0.99	1e-06	TOPMed	minimac4	r2≥0.3	18933136	relateds excluded, PC adjustment	regenie	age, sex	1.129	1.061
	EAS	1,813 (1,707/106)	5,681 (4,794/887)	5497.55	62.2 (11.6)	48.0 (16.3)	29.0 (5.3)	27.1 (4.4)	Affymetrix MVP Biobank	0.98	0.99	1e-06	TOPMed	minimac4	r2≥0.3	16663213	relateds excluded, PC adjustment	regenie	age, sex	1.056	1.034
	EUR	90,107 (86,605/3,502)	247,358 (225,389/21,969)	264190	67.8 (9.5)	62.0 (14.7)	31.4 (5.9)	28.3 (5.0)	Affymetrix MVP Biobank	0.98	0.99	1e-06	TOPMed	minimac4	r2≥0.3	12858323	relateds excluded, PC adjustment	regenie	age, sex	1.536	1.129
	SAS	97 (90/7)	411 (339/72)	313.913	55.1 (11.6)	40.8 (12.7)	29.4 (5.0)	26.4 (4.0)	Affymetrix MVP Biobank	0.98	0.99	1e-06	TOPMed	minimac4	r2≥0.3	10094940	relateds excluded, PC adjustment	regenie	age, sex	1.079	1.034
NAGAHAMA	EAS	197 (125/72)	4,336 (1,351/2,985)	753.754	62.3 (9.0)	52.3 (13.6)	24.8 (3.6)	22.2 (3.1)	Illumina HumanHap610K	0.95	0.99	1e-06	1000G Phase 3	minimac3	r2≥0.3	5010034	relateds excluded, PC adjustment	EPACTS Firth	age, sex	1.025	1.011
NEO	EUR	580 (327/253)	5,089 (2,394/2,695)	2082.64	58.0 (5.4)	55.7 (6.0)	33.0 (5.4)	29.6 (4.6)	Illumina CoreExome	0.98	0.98	1e-05	HRC	minimac3	info≥0.4	9456024	relateds excluded, PC adjustment	SNPTESTv2.5	age, sex	1.007	0.995
NHS	EUR	1,453 (0/1,453)	1,731 (0/1,731)	3159.73	55.9 (7.2)	55.6 (6.7)	29.9 (6.0)	25.3 (5.2)	Affymetrix 6.0	0.98	0.97	0.0001	HRC	minimac3	info≥0.4	9554688	relateds excluded, PC adjustment	SNPTESTv2.5	age	1.016	0.977
NIDDM	HIS	52 (15/37)	190 (80/110)	163.306	59.0 (10.9)	32.3 (10.2)	30.8 (6.0)	28.4 (6.6)	Illumina OmniExpress and 1S	0.95	0.95	1e-06	1000G Phase 3	minimac3	r2≥0.3	6808494	mixed model, admixture adjustment	EMMAX	age, sex	1.017	1.023
NUGENE	EUR	521 (293/228)	600 (265/335)	1115.43	59.3 (11.6)	49.9 (12.9)	33.4 (8.1)	26.9 (5.4)	Illumina HumanHap660K and HumanHap1M	0.98	0.98	1e-05	HRC	minimac3	info≥0.4	9127626	relateds excluded, PC adjustment	SNPTESTv2.5	age, sex	1.035	0.987
PIVUS	EUR	111 (65/46)	838 (409/429)	392.067	70.2 (0.2)	70.2 (0.2)	29.5 (5.1)	26.8 (4.2)	Illumina OmniExpress and Metabochip	0.95	0.95	1e-06	HRC	IMPUTEv4	info≥0.4	8503985	relateds excluded, PC adjustment	SNPTESTv2.5	sex	0.984	0.955
PMBB	AFA	3,374 (1,459/1,915)	7,235 (2,452/4,783)	9203.84	58.5 (12.7)	48.2 (16.5)	34.4 (8.5)	31.6 (8.0)	Illumina Global Screening	0.9	0.95	1e-06	TOPMed	minimac4	r2≥0.3	17468709	relateds excluded, PC adjustment	PLINK2	age, sex	1.117	1.104
	EUR	5,136 (3,435/1,701)	24,058 (12,623/11,435)	16929.8	64.6 (55.7)	55.8 (16.7)	31.6 (6.8)	28.0 (5.8)	Illumina Global Screening	0.9	0.95	1e-06	TOPMed	minimac4	r2≥0.3	9980278	relateds excluded, PC adjustment	PLINK2	age, sex	1.059	1.035
PROMIS	SAS	2,647 (2,036/614)	6,276 (5,226/1,056)	7447.08	55.6 (9.1)	52.3 (10.4)	25.9 (4.4)	25.4 (4.4)	Illumina HumanHap610K	0.95	0.95	1e-06	1000G Phase 3	IMPUTEv2	info≥0.4	12510538	relateds excluded, PC adjustment	SNPTESTv2.5	age	1.02	0.997
		4,346 (3,495/851)	4,028 (3,371/657)	8361.92	56.0 (8.7)	54.1 (9.1)	27.1 (4.8)	26.1 (4.5)	Illumina HumanHap610K	0.95	0.95	1e-06	1000G Phase 3	IMPUTEv2	info≥0.4	12392348	relateds excluded, PC adjustment	SNPTESTv2.5	age	1.024	0.992
PROSPER	EUR	802 (437/365)	4,385 (2,068/2,317)	2711.99	75.3 (3.2)	75.3 (3.4)	28.2 (4.3)	26.6 (4.1)	Illumina HumanHap660K	0.975	0.95	N/A	HRC	minimac3	info≥0.4	9339105	relateds excluded, PC adjustment	SNPTESTv2.5	age, sex	1.013	0.976
REGARDS	AFA	1,129 (413/716)	1,229 (449/780)	2353.76	64.0 (8.7)	63.1 (8.5)	33.0 (7.2)	30.1 (6.4)	Affymetrix 6.0	0.95	0.95	1e-06	1000G Phase 1	MaCH	r2≥0.3	16412829	mixed model, PC adjustment	GMMAT	age, sex	1.002	0.994
RHS	SAS	609 (268/341)	1,440 (645/795)	1711.98	54.8 (6.8)	51.1 (8.0)	24.8 (3.8)	23.5 (4.2)	Illumina HumanHap610K and Omni2.5M	0.95	0.95	1e-06	1000G Phase 3	minimac3	r2≥0.3	9217226	relateds excluded	mach2dat	age	1.02	1.01
RS	EUR	477 (220/257)	3,051 (1,276/1,775)	1650.03	73.6 (6.9)	72.0 (6.8)	28.4 (4.3)	26.5 (3.7)	Illumina HumanHap550K	0.95	0.98	1e-06	HRC	minimac3	r2≥0.3	9397821	relateds excluded	EPACTS Firth	age, sex	1.003	0.971
		275 (159/116)	1,877 (824/1,053)	959.433	66.5 (8.4)	64.5 (7.8)	29.2 (4.4)	26.9 (3.8)	Illumina HumanHap550K	0.95	0.98	1e-06	HRC	minimac3	r2≥0.3	9083683	relateds excluded	EPACTS Firth	age, sex	1.009	0.967
		281 (172/109)	2,746 (1,148/1,598)	1019.66	59.6 (7.2)	56.8 (6.7)	31.5 (5.5)	27.4 (4.3)	Illumina HumanHap610K	0.95	0.98	1e-06	HRC	minimac3	r2≥0.3	9291480	relateds excluded	EPACTS Firth	age, sex	0.994	0.981
SBCS/SWHS	EAS	992 (0/992)	1,674 (0/1,674)	2491.53	52.1 (8.2)	48.7 (8.2)	26.5 (3.7)	23.1 (4.0)	Affymetrix 6.0	0.95	0.95	1e-06	1000G Phase 3	minimac3	r2≥0.3	7318184	relateds excluded, PC adjustment	Rvtests Firth	age	1.009	0.989
SCES	EAS	101 (59/42)	429 (209/220)	327.011	62.9 (8.7)	59.1 (9.5)	25.5 (3.9)	23.1 (3.6)	Illumina OmniExpress	0.95	0.95	1e-06	1000G Phase 3	minimac3	r2≥0.3	7045131	relateds excluded	EPACTS Firth	age, sex	0.983	0.927
		301 (169/132)	1,089 (565/524)	943.278	62.3 (9.0)	56.7 (9.3)	25.3 (3.6)	23.1 (3.2)	Illumina HumanHap610K	0.95	0.95	1e-06	1000G Phase 3	minimac3	r2≥0.3	7473061	relateds excluded	EPACTS Firth	age, sex	0.999	0.95
SCH	HIS	449 (161/288)	170 (34/136)	493.247	61.2 (12.1)	46.5 (8.4)	33.2 (7.3)	29.8 (6.2)	Affymetrix 6.0	0.95	0.95	1e-06	1000G Phase 3	IMPUTEv2	info≥0.4	9674719	relateds excluded, PC adjustment	SNPTESTv2.5	age, sex	1.035	0.985
SCHS	EAS	2,329 (1,104/1,225)	2,339 (1,092/1,247)	4667.98	55.3 (7.2)	55.2 (7.1)	24.9 (3.6)	22.6 (3.3)	Affymetrix Axiom ASI Asian	0.98	0.98	1e-06	1000G Phase 3	minimac3	r2≥0.3	7510590	relateds excluded, PC adjustment	EPACTS Firth	age, sex, dialect	1.011	0.975
SIGMA	HIS	1,928 (906/1,022)	2,249 (1,035/1,214)	4152.33	58.9 (8.1)	58.4 (7.9)	29.9 (5.3)	26.9 (3.9)	Illumina Omni2.5M	0.98	0.95	1e-10	TOPMed	minimac4	r2≥0.3	15456486	relateds excluded, PC adjustment	SNPTESTv2.5	age, sex, BMI	1.032	0.989
		1,772 (673/1,099)	1,938 (775/1,163)	3702.57	57.6 (10.6)	57.4 (9.0)	29.2 (5.3)	28.3 (4.4)	Illumina Omni2.5M and Sure-Select Human All Exon v2.0	0.98	0.95	1e-10	TOPMed	minimac4	r2≥0.3	14322852	relateds excluded, PC adjustment	SNPTESTv2.5	age, sex, BMI	1.043	0.987
		2,964 (1,275/1,689)	2,783 (1,169/1,614)	5741.3	55.3 (11.5)	54.2 (9.6)	29.8 (5.4)	28.0 (4.7)	Illumina G4L and Sure-Select Human All Exon v2.0	0.98	0.95	1e-10	TOPMed	minimac4	r2≥0.3	15648751	relateds excluded, PC adjustment	SNPTESTv2.5	age, sex, BMI	1.038	0.982
SIMES	EAS	788 (385/403)	1,245 (598/647)	1930.27	62.2 (9.9)	56.8 (11.4)	27.8 (4.9)	25.1 (4.8)	Illumina HumanHap610K	0.95	0.95	1e-06	1000G Phase 3	minimac3	r2≥0.3	8566782	relateds excluded, PC adjustment	EPACTS Firth	age, sex	1.011	0.98
SINDI	SAS	974 (531/443)	1,168 (566/602)	2124.43	60.7 (9.8)	55.8 (9.7)	27.1 (5.1)	25.3 (4.4)	Illumina HumanHap610K	0.95	0.95	1e-06	1000G Phase 3	minimac3	r2≥0.3	9200540	relateds excluded, PC adjustment	EPACTS Firth	age, sex	1.013	0.972
SMC	EAS	331 (200/131)	118 (43/75)	347.955	52.8 (11.0)	42.8 (10.3)	N/A	N/A	Affymetrix GeneChip 250K	0.95	0.95	1e-06	1000G Phase 3	IMPUTEv2	info≥0.4	7293739	N/A	SNPTESTv2.5	age, sex	1.061	1.012
SNUH	EAS	2,100 (971/1,129)	911 (553/358)	2541.48	58.4 (13.3)	65.0 (9.0)	24.3 (3.2)	23.6 (2.9)	Affymetrix Axiom Biobank+	0.95	0.95	1e-06	1000G Phase 3	IMPUTEv2	info≥0.4	7300037	relateds excluded, PC adjustment	SNPTESTv2.5	age, sex	1.048	1.014
TAICHI-G	EAS	956 (532/424)	768 (486/282)	1703.5	62.1 (11.8)	63.1 (12.4)	26.4 (4.0)	25.4 (3.9)	Illumina OmniZhongHua	0.95	0.95	1e-06	1000G Phase 3	minimac	r2≥0.3	7747706	PC adjustment	EPACTS Firth	age, sex	0.991	0.956
TWT2D	EAS	995 (502/493)	894 (460/434)	1883.6	59.7 (10.2)	49.8 (17.9)	25.6 (3.8)	23.5 (3.3)	Illumina HumanHap550K	0.95	0.95	0.0001	1000G Phase 3 (EAS)	minimac3	r2≥0.3	7524891	PC adjustment	rvtests Firth	age, sex	1.034	1.001
UCPH	EUR	5,220 (3,204/2,016)	18,556 (8,245/10,311)	16295.8	62.0 (9.9)	50.3 (12.5)	30.5 (5.6)	25.6 (4.3)	Illumina OmniExpress	0.95	0.98	1e-06	HRC	minimac3	info≥0.4	10883078	PC adjustment	SNPTESTv2.5	age, sex	1.166	1.048
UKBB	EUR	19,119 (6,856/12,263)	423,698 (233,007/190,691)	73174.1	60.7 (6.5)	56.6 (8.0)	31.9 (5.8)	27.2 (4.6)	Affymetrix Axiom UK Biobank and UK BiLEVE	0.95	N/A	N/A	HRC	IMPUTEv4	info≥0.4	17183555	mixed model	BOLT-LMM	age, sex, array	1.282	1.011
	SAS	1,404 (920/484)	6,849 (3,590/3,259)	4660.61	57.6 (7.7)	52.6 (8.4)	28.7 (5.0)	26.9 (4.2)	Affymetrix Axiom UK Biobank and UK BiLEVE	0.95	N/A	N/A	HRC	IMPUTEv4	info≥0.4	11506449	relateds excluded, PC adjustment	SNPTESTv2.5	age, sex, array	1.026	0.991
ULSAM	EUR	166 (166/0)	953 (953/0)	565.498	71.0 (0.6)	71.0 (0.6)	27.7 (3.8)	25.9 (3.2)	Illumina Omni2.5M and Metabochip	0.95	0.95	1e-06	HRC	IMPUTEv4	info≥0.4	8711713	relateds excluded, PC adjustment	SNPTESTv2.5		0.999	0.958
WFSM	AFA	890 (342/548)	933 (406/527)	1821.99	62.2 (10.1)	48.0 (12.3)	29.6 (7.1)	30.0 (7.0)	Affymetrix 6.0	0.95	0.95	0.0001	1000G Phase 3, AGVP	IMPUTEv2	info≥0.4	16648627	mixed model, PC adjustment	GMMAT	age, sex	1.01	0.99
		2,604 (1,128/1,476)	827 (414/413)	2510.65	61.6 (11.9)	49.1 (12.9)	31.3 (7.4)	29.6 (7.3)	Affymetrix Axiom	0.95	0.95	0.0001	1000G Phase 3, AGVP	IMPUTEv2	info≥0.4	17564943	mixed model, PC adjustment	GMMAT	age, sex	1	0.995
		432 (197/235)	912 (384/528)	1172.57	59.1 (10.7)	44.9 (13.9)	31.8 (6.9)	29.7 (6.6)	Illumina MEGA	0.95	0.95	0.0001	1000G Phase 3, AGVP	IMPUTEv2	info≥0.4	16129057	mixed model, PC adjustment	GMMAT	age, sex	1.007	0.998
WHI	AFA	2,481 (0/2,481)	5,771 (0/5,771)	6940.31	61.8 (6.7)	61.5 (7.1)	33.0 (6.7)	30.2 (6.4)	Affymetrix 6.0	0.95	0.9	1e-06	1000G Phase 1	MaCH	r2≥0.3	16854274	mixed model, PC adjustment	GMMAT	age, sex	1.01	1.002
	HIS	282 (0/282)	3,205 (0/3,205)	1036.78	61.0 (6.9)	60.2 (6.7)	31.4 (5.8)	28.6 (5.5)	Affymetrix 6.0	0.99	0.9	1e-06	1000G Phase 3	MaCH	info≥0.4	14842281	relateds excluded, PC adjustment	R	age, sex, center	1.038	0.975
WTCCC	EUR	1,924 (1,118/806)	2,938 (1,446/1,492)	4650.52	58.6 (9.2)	N/A	30.7 (6.1)	N/A	Affymetrix GeneChip 500K	0.97	0.95	0.001	HRC	IMPUTEv4	info≥0.4	9500146	relateds excluded, PC adjustment	SNPTESTv2.5	sex	1.057	0.996
QC: quality control. HWE: Hardy-Weinberg equilibrium. PC: principal component. WES: whole-exome sequence.
AFA: African American. EAS: East Asian. EUR: European. HIS: Hispanic. SAF: South African. SAS: South Asian.

## Sheet: ST4
Supplementary Table 4. Association summary statistics for index SNVs for distinct T2D signals attaining genome-wide significance (P<5x10-8) in multi-ancestry meta-regression (MR-MEGA) of up to 428,452 cases and 2,107,149 controls.
Locus	Chromosome	Interval (bp, b37)	Previously reported?	Index SNV	Position (bp, b37)	Alleles		Risk allele frequencya	MR-MEGA association P-value	Fixed-effects OR (95% CI)	Effective sample size
						Risk	Other
SKI	1	1,689,477-2,689,477	No	rs12138597	2189477	T	C	0.62786	8.3438e-10	1.020 (1.014-1.026)	1.22343e+06
PHF13	1	6,173,780-7,173,780	Yes	rs12402498	6673780	G	C	0.27773	2.0735e-18	1.030 (1.024-1.037)	1.2459e+06
MTOR	1	10,801,196-11,801,196	Yes	rs6697896	11301196	G	C	0.73156	2.02273e-13	1.027 (1.020-1.033)	1.23998e+06
PLEKHM2	1	15,550,470-16,819,957	Yes	rs12746673	16050470	C	A	0.18221	4.75037e-17	1.034 (1.026-1.042)	1.24477e+06
				rs10927878	16319957	C	T	0.69893	4.18149e-08	1.020 (1.013-1.027)	1.10388e+06
VWA5B1, LINC01141	1	20,229,451-21,229,451	Yes	rs10916784	20729451	G	C	0.52517	2.39736e-22	1.031 (1.025-1.037)	1.24549e+06
RP11-293P20.2	1	23,871,508-24,871,508	No	rs12119086	24371508	G	A	0.93427	1.87218e-08	1.035 (1.023-1.048)	1.11084e+06
C1orf172, TRIM63	1	25,938,933-26,938,933	Yes	rs61776586	26438933	T	C	0.86776	1.79387e-11	1.032 (1.023-1.041)	1.24323e+06
YTHDF2	1	28,491,547-29,491,547	Yes	rs2873789	28991547	C	G	0.5234	2.10826e-08	1.017 (1.011-1.023)	1.20087e+06
S100PBP	1	32,803,114-33,803,114	Yes	rs139751114	33303114	C	T	0.84319	8.93011e-13	1.019 (1.011-1.028)	1.11794e+06
EVA1B	1	36,258,061-37,258,061	Yes	rs11576244	36758061	T	C	0.28336	4.5905e-11	1.024 (1.017-1.031)	1.24666e+06
MACF1	1	39,303,572-41,203,244	Yes	rs188918325	39803572	A	G	0.00799	1.1882e-08	1.119 (1.077-1.163)	978817
				rs3768321	40035928	T	G	0.1537	4.87004e-62	1.070 (1.061-1.078)	1.24666e+06
				rs35042446	40703244	A	G	0.02722	4.08416e-08	1.066 (1.045-1.088)	983969
MAST2	1	45,748,645-46,748,645	Yes	rs4626927	46248645	T	C	0.48214	1.0612e-18	1.027 (1.021-1.033)	1.24521e+06
TAL1	1	47,202,368-48,202,368	No	rs2008713	47702368	T	C	0.58032	8.18696e-09	1.019 (1.012-1.026)	1.24553e+06
FAF1	1	50,723,263-51,723,263	Yes	rs12063943	51223263	T	C	0.91485	2.62407e-39	1.071 (1.060-1.082)	1.2459e+06
DAB1	1	57,755,182-58,755,182	No	rs12140915	58255182	G	C	0.13159	3.07688e-10	1.030 (1.021-1.039)	1.24549e+06
PATJ, INADL	1	62,079,891-63,079,891	Yes	rs12140153	62579891	G	T	0.92837	1.08616e-13	1.049 (1.036-1.062)	1.03484e+06
PGM1	1	63,607,284-64,607,284	Yes	rs2269247	64107284	C	T	0.79614	1.03894e-23	1.037 (1.029-1.044)	1.2459e+06
LEPR	1	65,162,981-66,488,706	Yes	rs10789175	65662981	G	A	0.41651	2.07668e-10	1.022 (1.016-1.028)	1.24477e+06
				rs1571151	65988706	G	A	0.10392	2.072e-12	1.036 (1.027-1.046)	1.2459e+06
NEGR1	1	72,314,783-73,314,783	Yes	rs2815749	72814783	G	A	0.84267	1.34409e-15	1.035 (1.026-1.043)	1.24287e+06
LPHN2	1	81,965,778-82,965,778	No	rs4970658	82465778	A	G	0.20675	8.64321e-09	1.023 (1.016-1.030)	1.24666e+06
RP11-475O6.1	1	83,827,214-84,827,214	No	rs6692233	84327214	A	G	0.43182	4.73192e-10	1.021 (1.015-1.027)	1.24484e+06
EVI5	1	92,715,718-93,715,718	No	rs6604014	93215718	T	C	0.33048	1.15608e-10	1.018 (1.012-1.025)	1.24666e+06
RP11-147C23.1	1	95,463,173-97,398,302	Yes	rs11165431	95963173	G	A	0.58072	1.89989e-08	1.019 (1.013-1.025)	1.24666e+06
				rs321234	96479066	A	T	0.66674	2.7612e-10	1.022 (1.015-1.028)	1.24405e+06
				rs12757257	96898302	A	G	0.28782	3.67616e-08	1.021 (1.014-1.027)	1.20087e+06
AL160056.1	1	98,386,596-99,386,596	No	rs1410467	98886596	C	T	0.18996	1.50627e-11	1.022 (1.015-1.030)	1.24666e+06
RP5-936J12.1	1	102,714,274-103,714,274	No	rs6577334	103214274	A	G	0.39226	3.7035e-09	1.015 (1.009-1.020)	1.24666e+06
NTNG1	1	107,383,043-108,383,043	No	rs12066815	107883043	G	A	0.22215	1.27409e-08	1.020 (1.013-1.027)	1.24406e+06
CSF1	1	109,970,764-110,970,764	No	rs333947	110470764	A	G	0.17812	8.16512e-13	1.029 (1.021-1.037)	1.24414e+06
FAM212B-AS1, ST7L	1	111,818,484-112,818,484	Yes	rs12033257	112318484	A	G	0.56862	1.03662e-11	1.022 (1.016-1.028)	1.11786e+06
PTGFRN, FAM46C	1	117,032,790-118,643,517	Yes	rs1127215	117532790	C	T	0.61733	1.60263e-38	1.039 (1.033-1.045)	1.24596e+06
				rs1146297	117910682	A	G	0.73881	8.18115e-10	1.019 (1.013-1.026)	1.24414e+06
				rs320369	118143517	A	G	0.26644	6.40627e-22	1.034 (1.028-1.041)	1.24596e+06
NOTCH2	1	119,974,178-120,974,178	Yes	rs2493389	120474178	T	C	0.11624	2.22524e-36	1.060 (1.051-1.070)	1.24477e+06
CHD1L	1	146,222,484-147,601,355	Yes	rs59689207	146722484	A	G	0.11777	3.36621e-15	1.037 (1.028-1.046)	1.24092e+06
				rs80296758	147101355	T	C	0.98849	8.32724e-09	1.097 (1.065-1.130)	981581
FAM63A, BNIPL	1	150,015,744-151,859,478	Yes	rs12758483	150515744	C	T	0.24218	8.97565e-10	1.022 (1.015-1.029)	1.24271e+06
				rs116279971	150684486	T	C	0.98935	5.65591e-16	1.155 (1.118-1.194)	995935
				rs35550545	151000183	A	G	0.10694	5.98469e-14	1.037 (1.027-1.046)	1.24477e+06
				rs4971038	151359478	G	A	0.7078	7.09936e-09	1.006 (0.999-1.012)	1.24477e+06
ATP8B2, PKLR	1	153,792,320-155,773,869	Yes	rs1685635	154292320	A	G	0.53379	2.19923e-17	1.027 (1.021-1.032)	1.24666e+06
				rs4971072	155273869	G	A	0.4753	2.26851e-09	1.019 (1.013-1.025)	1.24666e+06
DNM3	1	171,859,780-172,859,780	Yes	rs2227199	172359780	A	G	0.40773	1.03225e-11	1.024 (1.017-1.030)	1.24666e+06
SEC16B	1	177,389,025-178,415,778	Yes	rs539515	177889025	C	A	0.20021	4.69958e-32	1.044 (1.037-1.051)	1.24666e+06
				rs74128490	177915778	A	G	0.85763	2.85023e-08	1.020 (1.012-1.029)	1.24596e+06
RP11-345I18.6	1	178,748,952-179,748,952	Yes	rs2816177	179248952	G	A	0.39986	3.11577e-12	1.022 (1.016-1.028)	1.24414e+06
LAMC1	1	182,504,334-183,504,334	Yes	rs4129858	183004334	G	A	0.41181	2.25451e-08	1.018 (1.012-1.023)	1.24666e+06
TSEN15	1	183,514,593-184,514,593	Yes	rs1327123	184014593	C	G	0.36266	1.74063e-18	1.028 (1.022-1.034)	1.24477e+06
ATP6V1G3	1	197,951,136-198,951,136	No	rs12025652	198451136	G	A	0.16342	2.23437e-09	1.029 (1.020-1.038)	1.24477e+06
ZNF281	1	199,697,538-200,798,191	Yes	rs12128213	200197538	A	G	0.60794	2.4772e-09	1.023 (1.017-1.030)	1.06516e+06
				rs10919896	200298191	T	C	0.1162	4.69924e-08	1.025 (1.014-1.036)	1.18664e+06
IPO9	1	201,356,521-202,356,521	Yes	rs10920270	201856521	C	G	0.78611	4.2651e-14	1.026 (1.019-1.033)	1.20465e+06
OPTC	1	203,018,873-204,018,873	Yes	rs13303359	203518873	A	C	0.52025	1.2108e-11	1.023 (1.017-1.029)	1.19113e+06
MDM4, CNTN2, RAB7L1, SRGAP2	1	204,039,291-207,116,101	Yes	rs6689629	204539291	A	G	0.77893	3.97087e-15	1.030 (1.023-1.038)	1.20641e+06
				rs4951159	205012106	C	G	0.92659	2.74751e-10	1.043 (1.030-1.056)	1.03332e+06
				rs4950978	205024573	T	C	0.36451	7.19153e-22	1.030 (1.023-1.037)	1.20717e+06
				rs708723	205739266	C	T	0.49654	1.26687e-15	1.024 (1.018-1.030)	1.20647e+06
				rs11120291	206616101	G	A	0.58873	1.27882e-13	1.025 (1.019-1.032)	1.20528e+06
SYT14	1	209,861,351-210,861,351	No	rs77570671	210361351	A	C	0.18631	1.06289e-10	1.029 (1.021-1.037)	1.11739e+06
PROX1	1	211,245,154-214,784,310	Yes	rs11277	211745154	G	C	0.32601	1.20937e-09	1.019 (1.013-1.026)	1.20717e+06
				rs6540733	212392953	T	C	0.6041	4.94301e-08	1.013 (1.007-1.020)	1.20717e+06
				rs3123307	213160826	A	G	0.40951	2.85978e-08	1.019 (1.013-1.026)	1.20717e+06
				rs11120157	213714381	G	A	0.34935	5.24191e-11	1.022 (1.016-1.029)	1.20529e+06
				rs12117411	213952992	T	C	0.81367	4.75281e-08	1.023 (1.016-1.031)	1.20417e+06
				rs61818951	214029578	G	C	0.05337	4.68925e-08	1.044 (1.029-1.060)	968462
				rs17712208	214150445	A	T	0.02588	6.21823e-54	1.182 (1.157-1.206)	948343
				rs340874	214159256	C	T	0.45174	1.14981e-70	1.054 (1.048-1.060)	1.20348e+06
				rs76378634	214216946	A	G	0.96163	1.79009e-08	1.058 (1.040-1.077)	964036
				rs72755403	214223408	T	C	0.96193	1.74081e-16	1.080 (1.061-1.099)	959295
				rs74139610	214284310	G	A	0.03195	3.70784e-09	1.042 (1.024-1.059)	1.1972e+06
LYPLAL1	1	219,242,537-220,242,537	Yes	rs1415287	219742537	C	T	0.71817	1.48306e-34	1.042 (1.035-1.049)	1.20717e+06
CDC42BPA	1	226,899,214-227,899,214	No	rs12068632	227399214	C	T	0.6642	1.88571e-09	1.015 (1.009-1.021)	1.20717e+06
ABCB10, NUP133	1	229,172,955-230,172,955	Yes	rs348330	229672955	G	A	0.49527	8.27451e-44	1.047 (1.040-1.053)	1.20571e+06
GNG4, TBCE	1	235,927,387-236,927,387	Yes	rs1726669	236427387	T	A	0.27207	1.24688e-08	1.022 (1.015-1.029)	1.07207e+06
TMEM18	2	0-1,136,790	Yes	rs62107261	422144	T	C	0.96502	1.84827e-17	1.080 (1.061-1.099)	997263
				rs35142762	636790	T	C	0.85484	4.41491e-45	1.058 (1.049-1.066)	1.24666e+06
AC107057.2, LINC01105	2	5,331,932-6,659,981	Yes	rs147020059	5831932	G	C	0.86701	2.68291e-08	1.027 (1.017-1.037)	1118483
				rs12468070	6159981	C	T	0.67498	1.37044e-08	1.019 (1.013-1.025)	1.24479e+06
AC011747.3	2	8,130,749-9,130,749	Yes	rs12328987	8630749	G	A	0.96774	7.2995e-09	1.050 (1.033-1.067)	1.23939e+06
FAM49A, AC142119.1	2	15,729,032-17,163,741	Yes	rs4668481	16229032	A	C	0.37466	7.78495e-15	1.022 (1.016-1.028)	1.24484e+06
				rs11680058	16574669	A	G	0.78752	1.31785e-19	1.042 (1.033-1.051)	1.24142e+06
				rs5023163	16663741	T	C	0.08417	5.7635e-11	1.036 (1.025-1.048)	1.05395e+06
RP11-111J6.2	2	18,202,074-19,202,074	Yes	rs7579323	18702074	A	G	0.69031	5.45416e-10	1.022 (1.015-1.028)	1.22583e+06
DTNB, KIF3C, GCKR	2	25,069,823-28,241,633	Yes	rs13023418	25569823	A	G	0.61732	4.57865e-18	1.028 (1.022-1.035)	1.10968e+06
				rs41521945	25938077	T	A	0.15358	2.11553e-10	1.029 (1.021-1.037)	1.2001e+06
				rs7603413	26561117	C	A	0.70298	6.5415e-09	1.017 (1.010-1.023)	1.2459e+06
				rs72806909	27198666	G	A	0.96902	3.08177e-08	1.057 (1.038-1.077)	1.00046e+06
				rs4665372	27325837	T	A	0.56743	1.48346e-10	1.020 (1.014-1.026)	1.24405e+06
				rs1260326	27730940	C	T	0.61165	3.68828e-86	1.061 (1.055-1.068)	1.24228e+06
				rs8179236	27741633	G	C	0.04977	2.23639e-08	1.048 (1.033-1.064)	1.03309e+06
SLC8A1-AS1, SLC8A1	2	39,975,022-40,975,022	No	rs1012311	40475022	C	G	0.21152	2.35579e-08	1.023 (1.015-1.031)	1.24666e+06
THADA	2	42,697,221-44,111,883	Yes	rs11124906	43197221	G	C	0.56797	8.09211e-12	1.023 (1.017-1.029)	1.2436e+06
				rs4952673	43423870	A	G	0.53592	2.68343e-13	1.024 (1.018-1.030)	1.24012e+06
				rs62137415	43569728	T	C	0.0758	1.15073e-16	1.048 (1.037-1.059)	1.24322e+06
				rs76675804	43611883	T	C	0.93533	8.5678e-73	1.117 (1.104-1.130)	1.17773e+06
SIX3, SIX2	2	44,310,480-45,692,080	Yes	rs10201401	44810480	A	G	0.7974	1.39104e-10	1.025 (1.017-1.033)	1.24479e+06
				rs12712928	45192080	C	G	0.21677	3.84996e-18	1.003 (0.996-1.010)	1.24477e+06
AC079807.1	2	47,655,484-48,655,484	No	rs11691374	48155484	A	C	0.16499	1.2577e-08	1.027 (1.019-1.036)	1.01705e+06
BNIPL, LINC01122, BCL11A, AC007381.2	2	58,459,112-61,214,861	Yes	rs6741951	58959112	A	G	0.27238	6.05648e-20	1.031 (1.025-1.037)	1.24666e+06
				rs17049820	59139507	T	C	0.80892	5.01713e-10	1.026 (1.018-1.033)	1.24666e+06
				rs117882378	59144691	C	T	0.02036	4.23292e-08	1.061 (1.040-1.083)	1.24406e+06
				rs7599151	59308101	A	G	0.35171	5.39273e-25	1.031 (1.025-1.038)	1.24479e+06
				rs72806282	59527396	G	A	0.9797	2.31053e-08	1.079 (1.054-1.105)	999813
				rs980329	60285100	C	T	0.27537	6.19159e-11	1.022 (1.016-1.029)	1.24228e+06
				rs7608259	60532608	G	A	0.12453	1.96135e-09	1.030 (1.021-1.039)	1.24407e+06
				rs243018	60586707	G	C	0.51258	1.11553e-69	1.054 (1.048-1.060)	1.23971e+06
				rs6545816	60714861	C	A	0.58644	5.73448e-09	1.010 (1.004-1.016)	1.24414e+06
CEP68	2	64,784,231-66,161,468	Yes	rs2540949	65284231	A	T	0.62791	1.63418e-37	1.039 (1.033-1.045)	1.24405e+06
				rs61748094	65571889	G	C	0.98049	1.32685e-13	1.088 (1.066-1.110)	1.22474e+06
				rs12185610	65661468	A	C	0.66622	3.12443e-41	1.044 (1.038-1.050)	1.24666e+06
ETAA1	2	66,171,858-68,121,067	Yes	rs2049019	66671858	C	A	0.39401	1.61347e-11	1.023 (1.017-1.029)	1.24666e+06
				rs12713597	67621067	T	C	0.3327	5.40797e-12	1.024 (1.018-1.030)	1.24666e+06
AC016700.3	2	69,839,484-70,839,484	No	rs10180252	70339484	T	C	0.17121	3.45158e-08	1.025 (1.016-1.033)	1.24477e+06
AFF3	2	104,690,420-105,966,005	Yes	rs10496386	105190420	G	A	0.59174	3.22079e-08	1.018 (1.012-1.024)	1.24414e+06
				rs1451533	105466005	A	G	0.33666	2.46271e-10	1.021 (1.015-1.027)	1.24596e+06
TMEM87B, LOC541471, BCL2L11	2	111,388,043-112,753,851	Yes	rs72836348	111888043	G	A	0.90962	5.28923e-15	1.050 (1.038-1.061)	1.00785e+06
				rs1345203	112253851	T	C	0.7476	9.57412e-13	1.029 (1.022-1.037)	1.08599e+06
SCTR, GLI2	2	119,731,070-121,940,218	Yes	rs3731600	120231070	C	G	0.97468	1.28131e-09	1.137 (1.095-1.180)	316950
				rs2244214	120282015	T	C	0.55294	5.38416e-12	1.023 (1.017-1.029)	1.24477e+06
				rs80136509	121109091	G	A	0.97527	7.53132e-09	1.072 (1.049-1.096)	979592
				rs11902253	121215150	T	C	0.2382	1.33181e-08	1.021 (1.014-1.028)	1.24608e+06
				rs11688682	121347612	G	C	0.78008	4.61257e-30	1.048 (1.040-1.056)	1.10368e+06
				rs10864859	121440218	T	G	0.86208	5.2509e-16	1.040 (1.030-1.049)	1.24402e+06
TEX41	2	144,756,545-146,848,037	Yes	rs6705150	145256545	C	T	0.33421	1.27216e-09	1.019 (1.013-1.025)	1.24407e+06
				rs72854449	145704420	G	A	0.26209	6.80423e-09	1.022 (1.015-1.028)	1.24666e+06
				rs7609422	146348037	G	A	0.37985	1.87485e-15	1.026 (1.020-1.032)	1.24484e+06
PABPC1P2	2	147,420,213-148,420,213	Yes	rs7559658	147920213	C	T	0.22705	4.0355e-09	1.022 (1.015-1.029)	1.24666e+06
EPC2	2	149,068,396-150,068,396	Yes	rs4499362	149568396	C	T	0.74201	3.49676e-10	1.016 (1.009-1.023)	1.24045e+06
NMI	2	151,666,517-152,666,517	Yes	rs10174715	152166517	C	T	0.65503	9.71744e-09	1.018 (1.012-1.024)	1.24666e+06
PRPF40A	2	153,073,528-154,073,528	No	rs4664605	153573528	T	C	0.66739	1.2944e-08	1.020 (1.014-1.026)	1.24596e+06
ACVR1C, CYTIP	2	157,890,468-159,348,804	Yes	rs7594480	158390468	T	C	0.90794	1.20833e-19	1.053 (1.042-1.064)	1.17884e+06
				rs720159	158848804	A	G	0.57894	2.85285e-09	1.019 (1.013-1.025)	1.24479e+06
RBMS1	2	160,174,656-162,414,168	Yes	rs6720948	160674656	C	A	0.29982	8.62776e-09	1.015 (1.008-1.021)	1.24477e+06
				rs77704424	161144079	T	C	0.91888	2.09392e-15	1.047 (1.035-1.059)	1.00881e+06
				rs58757862	161235452	T	C	0.1572	2.58774e-08	1.022 (1.014-1.030)	1.24666e+06
				rs10490563	161914168	G	A	0.74911	5.86848e-09	1.020 (1.014-1.027)	1.24666e+06
KCNH7	2	163,211,137-164,211,137	Yes	rs1492989	163711137	G	C	0.56455	2.09465e-11	1.021 (1.015-1.027)	1.24666e+06
GRB14, COBLL1, GALNT3	2	164,769,631-167,113,243	Yes	rs192885976	165269631	C	T	0.99483	1.55558e-09	1.196 (1.128-1.268)	687272
				rs6757477	165337714	A	G	0.62007	1.35601e-11	1.023 (1.017-1.029)	1.24415e+06
				rs72874860	165451762	G	C	0.95382	2.06082e-11	1.051 (1.037-1.066)	1.24105e+06
				rs10184004	165508389	C	T	0.63738	9.85259e-89	1.067 (1.060-1.074)	1.24666e+06
				rs74459242	165578602	T	C	0.05058	7.40948e-09	1.047 (1.032-1.063)	1.00054e+06
				rs9287852	165769051	G	A	0.6335	1.64377e-15	1.020 (1.014-1.026)	1.24297e+06
				rs11674103	166177380	G	C	0.49461	1.85427e-10	1.019 (1.013-1.024)	1.24477e+06
				rs3791848	166613243	T	G	0.5307	3.07039e-15	1.025 (1.019-1.031)	1.24596e+06
SPC25	2	169,254,846-170,254,846	No	rs13387347	169754846	C	T	0.4985	8.276e-10	1.017 (1.011-1.022)	1.24226e+06
GAD1	2	171,174,696-172,174,696	No	rs2270335	171674696	C	T	0.69937	9.26926e-09	1.018 (1.012-1.025)	1.24477e+06
SP9	2	174,741,566-175,741,566	Yes	rs72917544	175241566	G	A	0.87814	1.80464e-09	1.027 (1.018-1.037)	1.19818e+06
TTN	2	178,940,029-179,940,029	Yes	rs12464787	179440029	G	A	0.77037	3.97153e-09	1.024 (1.017-1.031)	1.24345e+06
SCHLAP1	2	181,067,192-182,067,192	Yes	rs12467798	181567192	A	C	0.64369	1.43024e-15	1.026 (1.020-1.032)	1.24666e+06
DNAH7	2	196,203,316-197,203,316	Yes	rs10198943	196703316	C	T	0.46379	8.3455e-13	1.022 (1.016-1.028)	1.24596e+06
RP11-686O6.2	2	202,918,537-203,918,537	Yes	rs1991371	203418537	A	G	0.11991	2.62586e-14	1.035 (1.026-1.044)	1.20569e+06
AC016903.2	2	204,875,909-205,875,909	Yes	rs4482463	205375909	C	A	0.16485	5.82584e-12	1.030 (1.022-1.039)	1.20458e+06
PLEKHM3	2	208,368,780-209,368,780	Yes	rs11692908	208868780	T	C	0.48138	3.54932e-13	1.024 (1.018-1.030)	1.08088e+06
AC079610.1, IKZF2	2	213,187,103-214,318,731	Yes	rs75179644	213687103	T	C	0.97068	1.24431e-09	1.075 (1.052-1.098)	929576
				rs16849467	213818731	T	C	0.75661	8.88051e-14	1.028 (1.021-1.035)	1.20396e+06
PNKD, CRYBA2	2	218,284,531-220,199,999	Yes	rs2288176	218784531	A	T	0.06638	4.42273e-08	1.023 (1.011-1.035)	1.19991e+06
				rs76480788	218866486	C	T	0.97431	1.25779e-08	1.064 (1.044-1.085)	1.20257e+06
				rs10193189	219187603	C	A	0.37388	9.5729e-09	1.019 (1.013-1.025)	1.20647e+06
				rs78058190	219699999	A	G	0.0518	9.84501e-16	1.075 (1.058-1.092)	942021
IRS1	2	226,420,775-227,701,709	Yes	rs12613239	226920775	A	G	0.15114	9.79949e-19	1.038 (1.030-1.047)	1.20647e+06
				rs2203452	227094758	G	A	0.70808	3.04407e-120	1.080 (1.074-1.087)	1.20717e+06
				rs10933138	227201709	C	G	0.33212	3.38968e-19	1.033 (1.026-1.040)	1.20717e+06
SPHKAP	2	228,483,870-229,483,870	Yes	rs13022070	228983870	G	A	0.5109	3.48064e-12	1.022 (1.016-1.028)	1.20647e+06
ATG16L1, DGKD	2	233,184,402-234,806,982	Yes	rs2305141	233684402	A	G	0.34353	1.60255e-10	1.022 (1.016-1.028)	1.20647e+06
				rs72976321	234185539	C	T	0.94328	2.65288e-09	1.043 (1.030-1.056)	1.20717e+06
				rs117809958	234191103	A	T	0.00612	3.70575e-26	1.282 (1.226-1.341)	967573
				rs6706384	234306982	T	G	0.3401	2.23038e-21	1.031 (1.025-1.037)	1.20717e+06
AC114788.2	2	239,369,402-240,369,402	No	rs12999257	239869402	G	C	0.7238	9.85045e-09	1.021 (1.014-1.027)	1.20717e+06
SETD5	3	9,018,511-10,018,511	Yes	rs2279440	9518511	T	C	0.13429	2.36818e-15	1.032 (1.024-1.041)	1.24523e+06
PPARG	3	11,689,510-13,926,947	Yes	rs308958	12189510	T	A	0.13402	9.58774e-28	1.048 (1.039-1.057)	1.23505e+06
				rs17036160	12329783	C	T	0.90008	3.09362e-78	1.098 (1.088-1.109)	1.23436e+06
				rs709156	12461615	G	A	0.74946	1.12306e-12	1.026 (1.019-1.032)	1.23436e+06
				rs58691354	12497594	T	C	0.21877	1.24841e-09	1.023 (1.015-1.030)	1.23436e+06
				rs7650482	12841804	A	G	0.42128	4.41627e-10	1.020 (1.014-1.026)	1.23436e+06
				rs9818385	13426947	G	A	0.4497	2.65673e-08	1.019 (1.013-1.025)	1.23505e+06
ANKRD28	3	15,206,124-16,206,124	Yes	rs924753	15706124	G	A	0.46621	7.44152e-14	1.024 (1.018-1.030)	1.24153e+06
AC144521.1	3	18,315,918-19,315,918	No	rs9878064	18815918	A	G	0.68855	2.89264e-08	1.018 (1.011-1.024)	1.24593e+06
UBE2E2	3	22,549,548-24,132,174	Yes	rs138043981	23049548	C	T	0.00982	1.77875e-09	1.206 (1.137-1.278)	274526
				rs13094957	23457080	T	C	0.77559	7.2542e-82	1.064 (1.057-1.072)	1.24593e+06
				rs59738871	23562663	A	G	0.82294	7.74236e-14	1.022 (1.015-1.030)	1.24476e+06
				rs76435632	23632174	G	C	0.05229	5.16426e-54	1.109 (1.095-1.124)	1.24448e+06
AC133680.1	3	24,493,762-25,607,866	No	rs36052996	24993762	G	C	0.30703	6.17825e-09	1.015 (1.008-1.021)	1.24405e+06
				rs6808550	25107866	G	A	0.55341	4.20682e-10	1.020 (1.014-1.026)	1.24593e+06
ARPP21	3	35,159,344-36,159,344	Yes	rs6766511	35659344	G	T	0.3014	1.91498e-10	1.022 (1.016-1.029)	1.24593e+06
TRANK1	3	36,369,439-37,369,439	Yes	rs4789	36869439	T	C	0.49188	4.17931e-08	1.015 (1.010-1.021)	1.24523e+06
CCK	3	41,811,492-42,811,492	No	rs935112	42311492	G	A	0.87009	3.09029e-08	1.025 (1.016-1.034)	1.24411e+06
RP4-672N11.1	3	43,402,494-44,402,494	No	rs6809096	43902494	G	C	0.68061	4.47793e-08	1.020 (1.014-1.026)	1.24405e+06
KIF9, SMARCC1	3	46,425,539-47,425,539	Yes	rs11926707	46925539	C	T	0.6063	2.35101e-09	1.020 (1.014-1.026)	1.24218e+06
RBM6	3	49,674,197-50,674,197	Yes	rs2624847	50174197	G	T	0.22452	1.151e-14	1.028 (1.021-1.035)	1.24223e+06
RFT1	3	51,616,236-52,616,236	Yes	rs11707129	52116236	G	C	0.42893	2.02364e-09	1.019 (1.014-1.025)	1.24329e+06
RP11-894J14.5, RFT1	3	52,627,677-53,627,677	No	rs2581787	53127677	T	G	0.56416	5.58912e-12	1.022 (1.016-1.028)	1.24593e+06
CACNA2D3	3	54,328,827-55,328,827	Yes	rs76263492	54828827	T	G	0.03534	2.85035e-12	1.065 (1.048-1.083)	1.043e+06
PXK	3	57,265,862-58,790,358	Yes	rs9815266	57765862	T	C	0.45143	3.31855e-08	1.019 (1.013-1.026)	1.19944e+06
				rs62259319	58290358	C	T	0.3762	1.19723e-14	1.027 (1.020-1.033)	1.24593e+06
PSMD6, ATXN7, ADAMTS9	3	63,332,102-65,208,114	Yes	rs832186	63832102	G	A	0.16484	3.04922e-08	1.019 (1.011-1.027)	1.24351e+06
				rs2292662	63897215	C	T	0.77017	1.50536e-52	1.053 (1.045-1.060)	1.24406e+06
				rs4132228	64708114	C	T	0.59081	6.42388e-27	1.034 (1.027-1.040)	1.24155e+06
KBTBD8	3	66,414,758-67,414,758	No	rs7648830	66914758	T	C	0.40503	2.92539e-09	1.018 (1.012-1.024)	1.2416e+06
RP11-231I13.2	3	69,985,215-70,985,215	Yes	rs149800825	70485215	G	C	0.16029	1.63438e-09	1.025 (1.017-1.033)	1.24593e+06
RP11-154H23.3	3	71,156,045-72,156,045	Yes	rs844215	71656045	C	T	0.63994	1.9603e-10	1.021 (1.014-1.028)	1.01956e+06
SHQ1	3	72,289,805-73,365,183	Yes	rs9880763	72789805	C	G	0.24385	1.21601e-11	1.026 (1.019-1.033)	1.24329e+06
				rs13085136	72865183	C	T	0.93524	1.34916e-17	1.061 (1.048-1.075)	1.04341e+06
ROBO2	3	77,171,721-78,171,721	Yes	rs2272163	77671721	C	A	0.63925	3.69118e-15	1.025 (1.019-1.031)	1.24405e+06
VGLL3	3	86,410,133-87,410,133	Yes	rs62257270	86910133	T	C	0.67356	1.30963e-09	1.022 (1.015-1.029)	936871
U3	3	89,486,280-90,486,280	Yes	rs11716527	89986280	C	T	0.07486	2.50408e-09	1.042 (1.030-1.055)	1.00944e+06
ARMC10P1	3	93,705,768-94,705,768	Yes	rs580585	94205768	G	T	0.45815	3.46363e-13	1.023 (1.017-1.029)	1.24329e+06
SIDT1	3	112,501,706-113,501,706	Yes	rs775230	113001706	G	A	0.39931	2.3593e-14	1.025 (1.019-1.031)	1.24523e+06
ZBTB20	3	114,443,779-115,443,779	Yes	rs9822860	114943779	T	C	0.22642	1.39114e-24	1.042 (1.034-1.050)	1.24593e+06
CASR, ADCY5	3	121,466,233-123,693,270	Yes	rs7635128	121966233	C	G	0.78228	6.35218e-11	1.024 (1.017-1.032)	1.24593e+06
				rs1393202	122030601	T	C	0.08037	4.0374e-13	1.030 (1.019-1.042)	1.24332e+06
				rs4482616	123018963	A	G	0.18144	3.01005e-09	1.022 (1.015-1.030)	1.24155e+06
				rs11708067	123065778	A	G	0.8308	1.83611e-92	1.085 (1.076-1.093)	1.2261e+06
				rs73856630	123193270	T	C	0.89825	9.08549e-13	1.038 (1.027-1.049)	1.24554e+06
SLC12A8	3	124,421,457-125,581,421	Yes	rs9873519	124921457	T	C	0.45779	9.12127e-25	1.032 (1.026-1.038)	1.24406e+06
				rs13086821	125081421	C	T	0.30817	1.82248e-10	1.020 (1.013-1.026)	1.24518e+06
TMCC1, PLXND1	3	128,492,047-129,820,530	Yes	rs6762578	128992047	G	A	0.21156	1.74018e-12	1.028 (1.021-1.035)	1.24051e+06
				rs78252470	129320530	A	G	0.86459	6.36621e-12	1.030 (1.021-1.038)	1.24593e+06
CPNE4	3	131,253,688-132,253,688	Yes	rs7649058	131753688	C	T	0.26243	3.39196e-14	1.027 (1.021-1.034)	1.24406e+06
STAG1	3	135,293,657-137,016,860	Yes	rs28509770	135793657	G	C	0.18452	3.12163e-15	1.030 (1.023-1.038)	1.24269e+06
				rs9878031	136516860	C	T	0.71064	9.55286e-10	1.020 (1.014-1.026)	1.24593e+06
MRAS	3	137,597,537-138,597,537	Yes	rs1679147	138097537	A	G	0.27612	4.52654e-17	1.029 (1.022-1.036)	1.24593e+06
ZBTB38	3	140,653,545-141,653,545	Yes	rs75206890	141153545	A	C	0.96369	7.49146e-17	1.078 (1.060-1.096)	1.00624e+06
TSC22D2, TM4SF4	3	148,693,684-150,566,540	Yes	rs1802837	149193684	C	T	0.32625	1.38772e-11	1.022 (1.016-1.029)	1.24406e+06
				rs62271373	150066540	A	T	0.0445	1.62536e-11	1.059 (1.043-1.076)	1.005e+06
MBNL1	3	151,586,833-153,030,027	Yes	rs13066678	152086833	G	T	0.49034	6.97325e-21	1.029 (1.023-1.035)	1.24593e+06
				rs9873341	152387723	T	C	0.27926	1.81342e-14	1.024 (1.017-1.030)	1.24523e+06
				rs75417759	152530027	C	T	0.96043	4.79088e-22	1.045 (1.030-1.061)	1.24535e+06
LEKR1, CCNL1	3	156,295,525-157,295,525	Yes	rs9854955	156795525	G	A	0.45657	3.29066e-19	1.029 (1.023-1.035)	1.24008e+06
TRIM59	3	159,654,258-160,654,258	Yes	rs1047210	160154258	A	C	0.60891	2.89723e-15	1.026 (1.020-1.032)	1.24476e+06
EGFEM1P	3	167,718,872-168,718,872	Yes	rs7631973	168218872	T	C	0.85901	1.1234e-08	1.025 (1.016-1.033)	1.20578e+06
SLC2A2	3	170,205,693-171,265,480	Yes	rs1514895	170705693	A	G	0.69915	2.54428e-48	1.047 (1.041-1.054)	1.24523e+06
				rs6779848	170765480	T	C	0.41282	8.49251e-15	1.025 (1.019-1.031)	1.24011e+06
FNDC3B	3	171,300,256-172,498,829	No	rs4894803	171800256	G	A	0.34229	4.5907e-10	1.021 (1.015-1.027)	1.2439e+06
				rs4894537	171998829	T	C	0.44815	3.94767e-08	1.016 (1.010-1.022)	1.24593e+06
NLGN1	3	172,614,305-173,614,305	Yes	rs529200	173114305	G	A	0.57203	4.38771e-12	1.022 (1.017-1.028)	1.24428e+06
ABCC5, IGF2BP2, ST6GAL1, BCL6, LPP	3	183,238,626-188,570,274	Yes	rs2313211	183738626	T	A	0.37484	4.18908e-11	1.020 (1.014-1.026)	1.24593e+06
				rs6443954	183902801	C	T	0.54314	6.1825e-09	1.017 (1.011-1.023)	1.24523e+06
				rs16859748	184893137	G	A	0.31156	2.00812e-10	1.023 (1.016-1.030)	1.24593e+06
				rs7629245	185141857	T	C	0.15822	5.11498e-14	1.027 (1.020-1.035)	1.24015e+06
				rs147676117	185259829	G	A	0.90744	2.57157e-16	1.051 (1.040-1.063)	1.00333e+06
				rs73885749	185261358	T	C	0.22887	2.0799e-15	1.013 (1.006-1.020)	1.24008e+06
				rs192540172	185462028	G	A	0.01277	3.07075e-08	1.098 (1.067-1.131)	989059
				rs146998369	185489834	A	C	0.00872	6.09655e-14	1.166 (1.124-1.211)	905173
				rs9808924	185514189	A	G	0.36468	1.6044e-279	1.117 (1.110-1.124)	1.24593e+06
				rs138878099	185548640	G	A	0.02297	9.2954e-12	1.088 (1.065-1.112)	988919
				rs73175581	185549134	A	T	0.93842	5.22748e-09	1.046 (1.032-1.060)	1.00103e+06
				rs869400	185826740	G	T	0.84201	1.95789e-12	1.032 (1.023-1.040)	1.24405e+06
				rs3887925	186665645	T	C	0.47336	5.93576e-44	1.040 (1.034-1.046)	1.24155e+06
				rs2268532	186757995	T	A	0.17523	2.6827e-08	1.024 (1.017-1.031)	1.24223e+06
				rs35404821	187684976	C	T	0.92565	3.74042e-13	1.044 (1.032-1.055)	1.24272e+06
				rs6777684	187741842	G	A	0.67767	1.64821e-47	1.052 (1.045-1.059)	1.06909e+06
				rs12490232	188040590	C	T	0.32469	1.59927e-08	1.021 (1.014-1.027)	1.24411e+06
				rs79786949	188070274	T	C	0.89352	2.13674e-09	1.037 (1.026-1.048)	1.00224e+06
TFRC	3	195,332,147-196,332,147	Yes	rs9877493	195832147	C	T	0.68615	3.51648e-19	1.030 (1.024-1.037)	1.24405e+06
CTBP1, PCGF3, MAEA	4	225,109-2,284,605	Yes	rs56121601	725109	T	G	0.03897	4.76275e-22	1.080 (1.064-1.095)	1.23829e+06
				rs34311866	951947	C	T	0.16619	5.45669e-15	1.033 (1.025-1.041)	1.23948e+06
				rs730831	1240299	T	G	0.87881	1.48573e-69	1.084 (1.075-1.095)	1.2459e+06
				rs144186803	1264513	T	C	0.02671	4.43692e-08	1.075 (1.051-1.101)	852424
				rs6831006	1784605	G	C	0.4728	4.1345e-55	1.049 (1.042-1.055)	1.22082e+06
HTT	4	2,741,845-3,741,845	Yes	rs362307	3241845	T	C	0.0656	1.9872e-12	1.050 (1.037-1.063)	1.04635e+06
CYTL1	4	4,490,298-5,490,298	No	rs4450871	4990298	A	G	0.50369	4.9336e-11	1.023 (1.017-1.029)	1.10822e+06
WFS1	4	5,797,646-6,803,731	Yes	rs13130845	6297646	C	A	0.68016	3.02676e-100	1.069 (1.062-1.076)	1.24001e+06
				rs147834269	6303731	G	A	0.98914	4.12815e-25	1.270 (1.217-1.326)	705026
LCORL	4	17,515,156-19,457,245	Yes	rs16896276	18015156	T	A	0.71257	1.70717e-14	1.028 (1.021-1.034)	1.24666e+06
				rs13109789	18957245	C	G	0.28597	5.85984e-09	1.010 (1.003-1.017)	1.24233e+06
SLIT2	4	19,533,472-20,533,472	Yes	rs2046438	20033472	C	G	0.22446	5.50393e-09	1.022 (1.015-1.029)	1.24666e+06
ANAPC4	4	24,908,838-25,908,838	No	rs34811474	25408838	G	A	0.82242	2.7201e-12	1.033 (1.024-1.041)	1.04292e+06
KLB	4	38,913,650-39,913,650	No	rs58015370	39413650	T	A	0.25802	2.41644e-14	1.022 (1.015-1.029)	1.19896e+06
GNPDA2	4	44,575,511-45,682,527	Yes	rs77348094	45075511	T	C	0.03594	1.08963e-09	1.058 (1.041-1.077)	1.00337e+06
				rs10938397	45182527	G	A	0.38278	7.31433e-41	1.042 (1.036-1.048)	1.24114e+06
CWH43	4	48,380,627-49,380,627	Yes	rs62310934	48880627	C	G	0.58145	2.40888e-12	1.021 (1.015-1.027)	1.24549e+06
USP46	4	52,707,093-53,707,093	Yes	rs114447556	53207093	T	C	0.06675	1.86758e-08	1.038 (1.025-1.051)	1.00101e+06
THEGL	4	56,934,741-57,934,741	No	rs4568288	57434741	A	G	0.59969	1.56321e-08	1.011 (1.005-1.017)	1.24364e+06
MOB1B	4	71,261,726-72,261,726	Yes	rs10433674	71761726	C	T	0.13314	3.93498e-31	1.057 (1.047-1.067)	1.24297e+06
ART3, SHROOM3	4	76,011,655-78,032,524	Yes	rs13142804	76511655	T	A	0.33229	9.16761e-14	1.025 (1.019-1.031)	1.24405e+06
				rs4624679	77057822	A	C	0.68309	6.95484e-10	1.023 (1.017-1.030)	1.2436e+06
				rs62300927	77532524	G	A	0.7347	1.94629e-09	1.021 (1.014-1.027)	1.24542e+06
SCD5	4	83,078,271-84,078,271	Yes	rs79920718	83578271	A	G	0.36994	8.8163e-16	1.026 (1.020-1.032)	1.24552e+06
NKX6-1, CDS1, RP11-42A4.1	4	84,839,618-85,899,336	Yes	rs117624659	85339618	T	C	0.98454	8.90717e-29	1.191 (1.156-1.227)	956429
				rs144589448	85399336	C	T	0.0094	2.22818e-15	1.134 (1.101-1.168)	1.24167e+06
FAM13A	4	89,232,876-90,232,876	Yes	rs7697644	89732876	G	C	0.54791	4.7696e-21	1.028 (1.023-1.034)	1.24666e+06
RP11-363G15.2	4	94,599,194-95,599,194	Yes	rs7676797	95099194	G	A	0.42827	1.65638e-08	1.014 (1.008-1.020)	1.24404e+06
UNC5C	4	95,606,322-96,606,322	Yes	rs2289043	96106322	A	G	0.37576	2.19317e-11	1.021 (1.015-1.027)	1.24228e+06
ADH1B	4	99,739,319-100,739,319	No	rs1229984	100239319	C	T	0.82814	9.18298e-10	1.017 (1.005-1.028)	1.2367e+06
PPP3CA	4	101,672,843-102,672,843	Yes	rs2850960	102172843	G	C	0.35557	3.32179e-12	1.024 (1.018-1.030)	1.24291e+06
SLC9B1	4	103,225,894-104,225,894	Yes	rs223423	103725894	G	A	0.50056	8.61039e-20	1.023 (1.017-1.029)	1.24666e+06
TET2	4	105,549,416-106,549,416	Yes	rs10488913	106049416	T	A	0.16049	3.33041e-18	1.037 (1.029-1.046)	1.24552e+06
NDST3	4	118,492,195-119,492,195	No	rs13135646	118992195	G	C	0.18948	2.79699e-08	1.018 (1.010-1.026)	1.10895e+06
PRDM5	4	121,262,403-122,262,403	Yes	rs4833686	121762403	C	T	0.2332	1.42573e-12	1.026 (1.019-1.033)	1.24666e+06
LARP1B	4	128,673,123-129,673,123	Yes	rs4975198	129173123	T	C	0.21985	1.30091e-08	1.022 (1.015-1.029)	1.24666e+06
RP11-422J15.1	4	130,246,149-131,246,149	Yes	rs72675820	130746149	A	C	0.49675	2.48286e-08	1.019 (1.013-1.025)	1.24666e+06
PABPC4L	4	136,583,193-137,583,193	Yes	rs1296328	137083193	A	C	0.61093	1.12825e-08	1.018 (1.011-1.024)	1.24596e+06
MAML3	4	140,393,287-141,393,287	Yes	rs56218782	140893287	T	C	0.72944	5.61384e-12	1.025 (1.018-1.031)	1.24666e+06
SMARCA5	4	143,942,252-144,942,252	No	rs12500603	144442252	A	G	0.74493	3.43514e-08	1.020 (1.013-1.027)	1.10723e+06
HHIP	4	145,159,064-146,159,064	Yes	rs11727676	145659064	C	T	0.07664	1.40963e-10	1.041 (1.029-1.054)	1.02641e+06
TMEM154	4	153,020,475-154,020,475	Yes	rs6813195	153520475	C	T	0.64981	4.71791e-64	1.052 (1.046-1.058)	1.24115e+06
GUCY1B3	4	156,203,084-157,203,084	Yes	rs3775087	156703084	A	G	0.16855	2.20897e-11	1.028 (1.021-1.036)	1.2427e+06
PDGFC	4	157,204,459-158,204,459	Yes	rs4691378	157704459	A	G	0.62533	3.30319e-28	1.033 (1.027-1.040)	1.24666e+06
RP11-654F3.1	4	170,579,937-171,579,937	No	rs550072	171079937	C	T	0.65148	9.31333e-09	1.021 (1.015-1.027)	1.24666e+06
LINC01098	4	178,410,307-179,410,307	No	rs10006596	178910307	C	T	0.38704	2.85546e-09	1.019 (1.013-1.024)	1.24479e+06
SORBS2, ACSL1	4	185,206,153-187,072,503	Yes	rs7683525	185706153	T	C	0.24449	2.38965e-10	1.022 (1.016-1.029)	1.24596e+06
				rs72695645	185713608	G	A	0.88411	7.66468e-33	1.061 (1.051-1.072)	1.01948e+06
				rs59972619	185774870	G	A	0.4052	1.0756e-08	1.013 (1.007-1.019)	1.24335e+06
				rs11724862	186572503	T	C	0.68487	3.26938e-13	1.027 (1.020-1.033)	1.23772e+06
ANKH	5	14,253,745-15,326,193	Yes	rs17250977	14753745	G	A	0.02798	2.38447e-21	1.104 (1.083-1.126)	1.03764e+06
				rs147581833	14755919	C	T	0.99568	6.5697e-28	1.340 (1.273-1.411)	958070
				rs6885132	14768092	C	G	0.81376	1.05485e-35	1.052 (1.044-1.060)	1.24666e+06
				rs76549217	14768766	T	C	0.02107	1.99005e-11	1.089 (1.065-1.114)	985430
				rs79190780	14826193	T	G	0.9821	2.07589e-12	1.127 (1.093-1.162)	641898
RANBP3L	5	35,708,413-36,708,413	Yes	rs78923858	36208413	A	C	0.04165	5.60111e-09	1.055 (1.038-1.073)	934533
CTD-2116N24.1	5	37,532,494-38,532,494	No	rs72732603	38032494	G	A	0.91737	3.85094e-09	1.036 (1.026-1.047)	1.2459e+06
NNT	5	43,112,628-44,112,628	No	rs13186372	43612628	A	T	0.94585	4.83666e-08	1.036 (1.024-1.049)	1.24666e+06
MRPS30	5	44,182,589-45,182,589	Yes	rs6884702	44682589	G	A	0.41479	5.42578e-15	1.023 (1.017-1.029)	1.2404e+06
PARP8	5	49,412,344-50,430,286	Yes	rs117870891	49912344	C	T	0.02235	1.0327e-09	1.084 (1.058-1.110)	908594
				rs62366901	49930286	T	G	0.61307	1.02525e-16	1.027 (1.021-1.033)	1.24477e+06
ITGA1, ARL15	5	51,291,225-54,003,097	Yes	rs17261179	51791225	T	C	0.59237	1.37345e-17	1.028 (1.022-1.034)	1.24666e+06
				rs3762991	52085403	T	C	0.26802	1.47459e-19	1.031 (1.024-1.038)	1.24666e+06
				rs62370474	52768320	A	G	0.16084	1.00336e-08	1.025 (1.017-1.033)	1.24586e+06
				rs889292	52850891	T	C	0.26852	1.23886e-11	1.023 (1.016-1.029)	1.24477e+06
				rs1694068	53283630	A	T	0.66755	4.18889e-36	1.043 (1.036-1.049)	1.11964e+06
				rs39671	53465786	T	C	0.78117	2.00631e-12	1.025 (1.018-1.032)	1.24415e+06
				rs139330292	53503097	T	A	0.04422	1.79225e-08	1.051 (1.035-1.067)	1.00315e+06
ANKRD55, SLC38A9, AC022431.2	5	55,261,177-56,696,604	Yes	rs3911664	55761177	A	G	0.52589	1.40574e-08	1.016 (1.010-1.022)	1.24596e+06
				rs13153834	55807960	C	T	0.06495	5.88738e-10	1.047 (1.033-1.061)	915198
				rs256904	55810305	T	A	0.66265	5.54901e-98	1.068 (1.062-1.075)	1.24405e+06
				rs9687846	55861894	A	G	0.17217	3.89017e-47	1.055 (1.047-1.063)	1.24402e+06
				rs96844	56196604	G	A	0.41545	1.24987e-13	1.026 (1.019-1.032)	1.24596e+06
RAB3C	5	57,230,132-58,230,132	Yes	rs861293	57730132	C	T	0.56866	4.64089e-08	1.019 (1.013-1.025)	1.24596e+06
MAST4	5	65,787,883-66,787,883	No	rs34691	66287883	A	G	0.43429	1.93625e-08	1.018 (1.012-1.024)	1.24484e+06
PIK3R1	5	67,214,246-68,214,246	Yes	rs4976033	67714246	G	A	0.44636	2.9977e-19	1.029 (1.023-1.034)	1.24228e+06
CTC-347C20.1	5	71,527,242-72,527,242	No	rs150100713	72027242	A	G	0.14188	3.85565e-08	1.025 (1.017-1.033)	1.20267e+06
POC5, HMGCR, ANKDD1B	5	74,434,009-75,744,122	Yes	rs34341	74934009	T	A	0.48705	5.63266e-28	1.035 (1.029-1.041)	1.24666e+06
				rs1404990	75244122	A	T	0.89852	2.1237e-08	1.024 (1.013-1.034)	1.10447e+06
ZBED3	5	75,935,004-77,880,723	Yes	rs7732130	76435004	G	A	0.21671	6.67279e-55	1.060 (1.052-1.067)	1.24345e+06
				rs2242159	76714380	C	T	0.52319	2.69167e-11	1.019 (1.014-1.025)	1.24596e+06
				rs252761	77380723	G	T	0.42482	2.65793e-12	1.023 (1.017-1.029)	1.24666e+06
DMGDH, JMY	5	78,007,417-79,007,417	Yes	rs7445125	78507417	A	G	0.60039	5.99592e-23	1.029 (1.023-1.035)	1.24666e+06
AC008394.1	5	86,020,965-87,020,965	Yes	rs13185500	86520965	A	T	0.30296	1.56013e-08	1.021 (1.014-1.027)	1.07269e+06
TMEM161B-AS1	5	87,182,877-88,438,557	Yes	rs7442885	87682877	C	G	0.76482	1.85366e-11	1.028 (1.021-1.036)	1.05848e+06
				rs7703782	87938557	A	T	0.21033	7.77697e-20	1.035 (1.028-1.043)	1.24666e+06
NR2F1-AS1	5	92,407,684-93,407,684	No	rs424482	92907684	G	A	0.13821	6.08261e-10	1.029 (1.021-1.038)	1.24311e+06
PCSK1, CTD-2337A12.1	5	95,349,587-96,349,587	Yes	rs261966	95849587	C	T	0.43318	9.36064e-17	1.025 (1.019-1.031)	1.24479e+06
SLCO6A1, PAM, CTC-503K11.2	5	101,314,609-102,846,866	Yes	rs17333350	101814609	G	A	0.29803	1.11459e-13	1.020 (1.014-1.026)	1.24484e+06
				rs78408340	102338739	G	C	0.00527	2.65046e-45	1.366 (1.309-1.424)	1.00109e+06
				rs149802978	102346866	G	C	0.04116	9.44258e-45	1.124 (1.107-1.142)	1.00115e+06
CTC-254B4.1	5	105,719,514-106,719,514	No	rs295030	106219514	A	G	0.63816	4.10651e-10	1.018 (1.012-1.024)	1.24484e+06
NREP, NREP-AS1	5	110,785,955-111,785,955	No	rs35658682	111285955	G	C	0.40864	1.0094e-11	1.022 (1.016-1.028)	1.24666e+06
TNFAIP8	5	118,231,247-119,231,247	No	rs1105770	118731247	T	G	0.42025	6.17728e-09	1.020 (1.014-1.026)	1.24666e+06
CEP120	5	122,182,812-123,182,812	Yes	rs12655753	122682812	G	A	0.94354	9.42653e-17	1.055 (1.043-1.068)	1.24666e+06
CTC-228N24.3	5	126,906,259-127,906,259	No	rs6888037	127406259	T	G	0.77661	1.77715e-09	1.024 (1.017-1.031)	1.24666e+06
HSPA4	5	131,895,537-132,895,537	No	rs55914434	132395537	T	G	0.75867	4.91116e-10	1.023 (1.017-1.030)	1.24596e+06
JADE2, PHF15	5	133,364,599-134,741,445	Yes	rs329122	133864599	A	G	0.42799	3.79774e-24	1.031 (1.026-1.037)	1.24233e+06
				rs319597	134241445	A	G	0.57223	6.05869e-10	1.020 (1.014-1.026)	1.24666e+06
WNT8A	5	136,934,493-137,934,493	Yes	rs35167448	137434493	T	C	0.33118	8.10697e-09	1.020 (1.014-1.027)	1.24666e+06
MFAP3	5	153,048,206-154,048,206	No	rs2099044	153548206	T	C	0.53119	3.11308e-13	1.026 (1.019-1.032)	1.24301e+06
EBF1	5	157,501,136-158,501,136	Yes	rs2963470	158001136	A	G	0.27755	3.87969e-28	1.037 (1.031-1.044)	1.24552e+06
AC011343.1	5	158,713,685-159,713,685	No	rs17057112	159213685	G	A	0.10984	7.65109e-13	1.031 (1.020-1.042)	1.05247e+06
NSD1, FGFR4	5	176,226,635-177,226,635	Yes	rs3088050	176726635	G	A	0.74783	8.7275e-19	1.032 (1.025-1.039)	1.2392e+06
MGAT1	5	179,724,259-180,724,259	Yes	rs117657946	180224259	G	A	0.8627	2.08727e-09	1.028 (1.019-1.036)	1.2459e+06
GMDS	6	1,394,146-2,394,146	Yes	rs3800120	1894146	G	C	0.06859	6.88755e-09	1.034 (1.022-1.047)	1.24075e+06
SSR1, RREB1	6	6,731,843-7,815,840	Yes	rs9379084	7231843	G	A	0.87617	6.86136e-56	1.077 (1.068-1.087)	1.24297e+06
				rs2714343	7254957	A	G	0.3833	5.35271e-31	1.033 (1.027-1.039)	1.24596e+06
				rs116039287	7315840	A	G	0.81819	4.81839e-14	1.024 (1.017-1.032)	1.24477e+06
JARID2	6	14,882,518-15,975,051	Yes	rs11751816	15382518	A	G	0.48699	5.66226e-12	1.019 (1.014-1.025)	1.24596e+06
				rs727734	15475051	A	T	0.77844	7.10749e-10	1.022 (1.016-1.029)	1.24666e+06
CDKAL1	6	19,212,293-21,631,663	Yes	rs6926312	19712293	A	G	0.45586	1.06752e-12	1.022 (1.016-1.028)	1.24479e+06
				rs9358336	20466995	T	C	0.24399	9.96309e-10	1.018 (1.011-1.025)	1.24477e+06
				rs12206516	20506815	A	G	0.83737	3.68439e-33	1.049 (1.041-1.057)	1.24479e+06
				rs142609509	20529054	T	C	0.01951	5.99006e-10	1.083 (1.058-1.108)	998561
				rs147434309	20577467	G	A	0.02068	1.83066e-16	1.147 (1.112-1.183)	562639
				rs111564329	20607724	G	A	0.00996	5.39642e-09	1.112 (1.077-1.148)	988062
				rs117656456	20671458	A	C	0.99018	2.47085e-08	1.119 (1.076-1.163)	757315
				rs7766070	20686573	A	C	0.29655	0	1.141 (1.134-1.148)	1.24666e+06
				rs72832303	20718780	G	A	0.01866	1.78571e-15	1.106 (1.080-1.132)	1.00208e+06
				rs140249932	20725365	G	A	0.97835	1.2031e-08	1.130 (1.088-1.174)	328569
				rs117267852	20725955	T	C	0.00709	1.055e-10	1.175 (1.123-1.229)	737063
				rs74371219	20772556	G	A	0.01229	4.52245e-08	1.118 (1.079-1.158)	768225
				rs149781755	20808263	G	A	0.02873	2.42771e-10	1.118 (1.083-1.155)	409390
				rs9465936	20927169	T	G	0.60421	4.17346e-18	1.029 (1.022-1.035)	937596
				rs114381567	20986915	C	G	0.02375	1.53129e-09	1.075 (1.053-1.097)	1.00253e+06
				rs11967298	21079357	A	G	0.74875	3.18167e-16	1.029 (1.022-1.036)	1.24656e+06
				rs74387263	21131663	C	T	0.04256	1.04002e-15	1.070 (1.053-1.087)	1.05433e+06
RP1-209A6.1	6	22,514,446-23,514,446	No	rs16887160	23014446	A	C	0.82822	3.86628e-08	1.017 (1.010-1.025)	1.24415e+06
HIST1H4E	6	25,830,492-26,830,492	Yes	rs9358927	26330492	T	G	0.52196	9.14618e-13	1.025 (1.019-1.031)	1.24479e+06
MICF	6	27,634,368-29,352,364	Yes	rs1150674	28134368	A	G	0.92504	2.14433e-08	1.031 (1.020-1.042)	1.23997e+06
				rs6456865	28852364	A	G	0.16977	3.62186e-10	1.026 (1.018-1.034)	1.22368e+06
MHC region	6	30,612,701-34,709,281	Yes	rs142986308	31112701	A	G	0.02151	4.98165e-08	1.117 (1.078-1.157)	350585
				rs879882	31139452	C	T	0.58223	8.93837e-46	1.043 (1.037-1.049)	1.23204e+06
				rs139073773	31241035	G	A	0.98905	7.90325e-12	1.131 (1.095-1.168)	974067
				rs7755852	31277988	G	A	0.50867	7.75514e-12	1.030 (1.021-1.039)	579512
				rs11961408	31317850	A	G	0.27597	1.86489e-18	1.030 (1.023-1.036)	1.23035e+06
				rs2534653	31491720	G	A	0.16893	4.41123e-11	1.007 (0.999-1.014)	1.24593e+06
				rs1053924	32120715	C	T	0.66504	2.05294e-18	1.023 (1.017-1.029)	1.22969e+06
				rs206015	32182759	G	A	0.84463	4.5652e-12	1.016 (1.008-1.024)	1.22969e+06
				rs3806155	32373378	T	A	0.0246	3.10103e-15	1.086 (1.065-1.107)	1.19376e+06
				rs522308	32581922	T	C	0.24583	2.62525e-30	1.038 (1.031-1.045)	1.22773e+06
				rs2621396	32752913	T	A	0.28563	3.06749e-09	1.017 (1.011-1.023)	1.24406e+06
				rs2071465	32805470	G	C	0.38408	1.93094e-10	1.020 (1.014-1.026)	1.23967e+06
				rs1705003	33385953	G	A	0.13635	1.55734e-10	1.026 (1.018-1.035)	1.24155e+06
				rs75080135	33552707	A	C	0.79517	4.98752e-16	1.029 (1.021-1.036)	1.24666e+06
				rs17600959	33802636	A	G	0.60697	4.92478e-10	1.021 (1.015-1.027)	1.24477e+06
				rs10214450	34190449	T	C	0.02939	1.43864e-08	1.050 (1.033-1.068)	1.24103e+06
				rs4713761	34209281	T	A	0.94398	4.52688e-39	1.086 (1.072-1.100)	1.24666e+06
ZNF76	6	34,759,397-35,759,397	Yes	rs33959228	35259397	C	T	0.98227	1.73214e-14	1.101 (1.076-1.128)	1.06776e+06
RP1-90K10.4	6	36,118,821-37,411,274	Yes	rs1321313	36618821	C	T	0.7921	2.71931e-09	1.020 (1.013-1.027)	1.24479e+06
				rs72846863	36911274	G	A	0.89657	6.80806e-10	1.026 (1.016-1.036)	1.11342e+06
ZFAND3, KCNK16, KCNK17, GLP1R, USP49, LRFN2	6	37,635,730-42,181,622	Yes	rs12663450	38135730	G	A	0.06848	1.61073e-09	1.039 (1.027-1.052)	1.23824e+06
				rs1412265	38953335	C	A	0.73671	2.2639e-21	1.031 (1.024-1.038)	1.24666e+06
				rs10305457	39034095	T	C	0.07973	1.96453e-10	1.036 (1.026-1.047)	1.24656e+06
				rs9366994	39048060	C	T	0.86048	3.92249e-29	1.037 (1.029-1.046)	1.24596e+06
				rs57143316	39069291	C	T	0.0899	2.29522e-08	1.033 (1.022-1.043)	1.24407e+06
				rs7751419	39115413	C	T	0.74558	3.9177e-09	1.020 (1.013-1.027)	1.24596e+06
				rs3734618	39284184	G	A	0.51942	3.21713e-32	1.032 (1.026-1.038)	1.24345e+06
				rs114635781	39288316	G	A	0.99108	8.35264e-11	1.121 (1.083-1.161)	987690
				rs1109772	39288945	A	G	0.04383	4.50849e-12	1.048 (1.034-1.063)	1.23997e+06
				rs9296294	39339561	A	G	0.61152	2.21142e-08	1.018 (1.012-1.024)	1.24228e+06
				rs2504093	39832964	C	T	0.62589	4.41448e-10	1.017 (1.011-1.023)	1.24666e+06
				rs34298980	40409243	T	C	0.52294	1.90992e-20	1.030 (1.023-1.036)	1.24407e+06
				rs4711658	41162891	C	T	0.45977	7.02401e-10	1.018 (1.012-1.024)	1.24484e+06
				rs2057069	41681622	A	T	0.53534	3.18963e-10	1.020 (1.014-1.026)	1.24666e+06
VEGFA	6	42,769,179-44,372,093	Yes	rs2841648	43269179	C	A	0.44337	3.92592e-10	1.017 (1.011-1.023)	1.24596e+06
				rs833067	43739989	T	C	0.56958	1.85901e-10	1.020 (1.014-1.026)	1.24608e+06
				rs6905288	43758873	A	G	0.60926	1.35799e-27	1.034 (1.027-1.040)	1.24115e+06
				rs2894536	43801878	C	T	0.18889	8.046e-10	1.025 (1.017-1.032)	1.24045e+06
				rs6458354	43814190	C	T	0.27562	2.43125e-24	1.035 (1.029-1.042)	1.24477e+06
				rs72863966	43872093	C	A	0.72303	3.04629e-08	1.020 (1.013-1.027)	1.24349e+06
TFAP2B	6	50,288,778-51,929,437	Yes	rs3798519	50788778	C	A	0.20892	1.02359e-36	1.048 (1.041-1.055)	1.24345e+06
				rs1327271	51215153	G	C	0.79326	4.14762e-10	1.030 (1.021-1.039)	812891
				rs2504706	51258579	T	C	0.75854	2.10042e-11	1.024 (1.017-1.031)	1.24415e+06
				rs17667073	51429437	C	T	0.03774	2.55912e-08	1.052 (1.035-1.070)	1.00853e+06
RP3-523E19.2	6	52,127,322-54,139,763	Yes	rs2749014	52627322	A	G	0.72689	4.89512e-10	1.023 (1.016-1.029)	1.2459e+06
				rs2817111	53125700	C	G	0.49269	2.42306e-09	1.020 (1.014-1.026)	1.24666e+06
				rs9382231	53639763	G	A	0.27133	2.95683e-10	1.019 (1.012-1.026)	1.24666e+06
EEF1B2P5	6	63,691,578-64,691,578	Yes	rs10943822	64191578	T	A	0.51948	4.39282e-09	1.019 (1.014-1.025)	1.24477e+06
SENP6	6	75,933,638-76,933,638	No	rs72888748	76433638	G	A	0.76223	9.3943e-12	1.027 (1.020-1.034)	1.20087e+06
TPBG, UBE3D	6	82,540,285-83,973,474	No	rs13207433	83040285	T	C	0.32567	1.89071e-08	1.018 (1.011-1.024)	1.24666e+06
				rs1757856	83473474	G	T	0.19536	4.0854e-08	1.019 (1.011-1.026)	1.24549e+06
PRDX2P4	6	100,096,894-101,096,894	No	rs11155284	100596894	C	T	0.19948	4.5007e-08	1.023 (1.016-1.031)	1.24405e+06
RP11-427E4.1	6	104,534,951-105,534,951	No	rs11755801	105034951	T	C	0.09258	1.98286e-08	1.029 (1.019-1.039)	1.24414e+06
BEND3	6	106,926,692-107,926,692	Yes	rs62427977	107426692	G	C	0.71994	3.53224e-17	1.030 (1.023-1.037)	1.24353e+06
REV3L	6	111,321,113-112,321,113	Yes	rs6568685	111821113	C	A	0.84508	6.98769e-10	1.028 (1.020-1.036)	1.18804e+06
NUS1	6	116,716,904-118,511,723	Yes	rs17078452	117216904	G	A	0.0733	4.86462e-10	1.037 (1.026-1.049)	1.24442e+06
				rs72951506	118011723	C	T	0.83485	5.25071e-23	1.041 (1.033-1.049)	1.24666e+06
CENPW, SOGA3, RP11-624M8.1	6	125,616,953-127,916,930	Yes	rs9375411	126116953	G	A	0.47378	2.34731e-08	1.018 (1.012-1.024)	1.24666e+06
				rs11759026	126792095	G	A	0.279	3.24691e-65	1.060 (1.053-1.067)	1.24104e+06
				rs2800733	127416930	A	G	0.75744	2.0276e-36	1.045 (1.038-1.052)	1.24477e+06
L3MBTL3	6	129,845,835-130,845,835	Yes	rs1415701	130345835	A	G	0.31588	3.13603e-14	1.026 (1.019-1.032)	1.24045e+06
MED23, ENPP3	6	131,427,007-132,427,007	Yes	rs2749924	131927007	G	C	0.28837	2.75988e-22	1.033 (1.027-1.040)	1.24666e+06
SLC35D3, RPL35AP3	6	136,791,296-138,172,375	Yes	rs6917676	137291296	T	G	0.49879	8.61019e-40	1.039 (1.033-1.045)	1.24226e+06
				rs9321595	137672375	G	C	0.23531	3.10695e-08	1.021 (1.014-1.027)	1.24666e+06
NHSL1, REPS1	6	138,273,071-140,820,908	Yes	rs6905226	138773071	C	G	0.16706	1.09252e-10	1.026 (1.018-1.034)	1.24069e+06
				rs9376353	138855975	A	T	0.51733	4.39952e-18	1.027 (1.021-1.033)	1.24484e+06
				rs9376382	139205386	C	T	0.36293	5.74032e-09	1.019 (1.013-1.025)	1.24596e+06
				rs668459	139835689	C	T	0.50847	1.13764e-13	1.024 (1.018-1.029)	1.24479e+06
				rs17069206	140007877	C	T	0.14438	1.21286e-09	1.025 (1.017-1.033)	1.24666e+06
				rs13194747	140320908	C	T	0.76802	2.48482e-13	1.027 (1.020-1.034)	1.2459e+06
HIVEP2	6	142,520,752-143,696,518	Yes	rs12200517	143020752	A	G	0.16832	9.1209e-11	1.027 (1.020-1.035)	1.24596e+06
				rs6570526	143058692	G	C	0.55156	2.48329e-24	1.031 (1.025-1.037)	1.24223e+06
				rs11969311	143196518	A	C	0.79841	3.41885e-11	1.026 (1.019-1.034)	1.24666e+06
ESR1	6	151,639,886-152,639,886	No	rs3853248	152139886	C	T	0.20659	1.88433e-10	1.022 (1.015-1.029)	1.24666e+06
RGS17	6	152,883,590-153,883,590	Yes	rs9397581	153383590	A	G	0.27038	1.39387e-21	1.033 (1.026-1.039)	1.24479e+06
OPRM1	6	153,904,313-154,904,313	No	rs3778156	154404313	G	A	0.1384	1.82008e-08	1.026 (1.018-1.035)	1.24415e+06
RP11-230C9.1	6	156,486,550-157,486,550	No	rs6905058	156986550	C	A	0.09791	3.77454e-10	1.028 (1.018-1.038)	1.20087e+06
SLC22A3	6	160,274,459-162,194,179	Yes	rs487060	160774459	C	T	0.56528	2.3194e-24	1.031 (1.025-1.037)	1.24484e+06
				rs1321850	161694179	G	T	0.31364	2.96419e-08	1.018 (1.012-1.024)	1.24407e+06
QKI, RP1-230L10.1	6	162,548,380-164,633,001	Yes	rs34709632	163048380	A	G	0.92179	7.39588e-09	1.036 (1.025-1.048)	1.19198e+06
				rs2759398	163885951	A	T	0.27725	6.95843e-09	1.023 (1.016-1.030)	1.18939e+06
				rs4709746	164133001	C	T	0.88152	1.60218e-20	1.045 (1.036-1.054)	1.24423e+06
PDE10A	6	165,682,536-166,719,191	No	rs1021509	166182536	A	C	0.37433	5.89972e-09	1.016 (1.010-1.022)	1.24407e+06
				rs77273391	166219191	C	T	0.01608	6.47904e-09	1.084 (1.055-1.115)	862390
FGFR1OP, RP11-517H2.6	6	166,917,551-167,917,551	No	rs9459835	167417551	T	G	0.44321	4.2395e-12	1.021 (1.016-1.027)	1.24666e+06
MAD1L1, AC110781.3	7	1,388,051-2,388,051	Yes	rs11766944	1888051	G	A	0.82649	1.14264e-22	1.040 (1.032-1.048)	1.23128e+06
FOXK1	7	4,191,060-5,191,060	Yes	rs28411900	4691060	T	C	0.15666	1.79589e-11	1.030 (1.022-1.039)	1.23439e+06
C1GALT1	7	6,711,940-7,711,940	No	rs12702586	7211940	A	G	0.13129	1.49015e-09	1.027 (1.018-1.035)	1.24415e+06
TMEM106B	7	11,767,495-12,767,495	Yes	rs4721059	12267495	C	G	0.48633	2.64583e-09	1.019 (1.013-1.024)	1.24233e+06
EUM1, DGKB	7	13,329,482-16,413,588	Yes	rs138348096	13829482	A	G	0.98055	1.94154e-11	1.074 (1.052-1.097)	1.24436e+06
				rs10950494	13892902	A	G	0.44408	2.04594e-25	1.027 (1.021-1.033)	1.24477e+06
				rs62454583	13985466	A	T	0.89871	2.15371e-10	1.037 (1.027-1.048)	1.09715e+06
				rs17168486	14898282	T	C	0.23393	3.0863e-59	1.060 (1.052-1.067)	1.2427e+06
				rs4719433	15065003	C	T	0.56532	6.21519e-102	1.065 (1.059-1.071)	1.24484e+06
				rs17168605	15069018	T	A	0.0552	5.79434e-12	1.048 (1.035-1.062)	1.2323e+06
				rs38205	15913588	A	C	0.39583	1.98889e-09	1.019 (1.013-1.025)	1.24414e+06
HDAC9	7	17,811,060-18,811,060	Yes	rs302177	18311060	G	C	0.23725	1.89652e-12	1.026 (1.019-1.033)	1.24666e+06
IGF2BP3	7	22,359,093-24,102,591	Yes	rs10259561	22859093	G	A	0.49934	2.14737e-11	1.019 (1.013-1.025)	1.24477e+06
				rs73281645	23432286	T	A	0.23544	3.72509e-19	1.032 (1.025-1.039)	1.24405e+06
				rs227941	23602591	T	C	0.87342	1.26183e-14	1.036 (1.027-1.045)	1.24666e+06
LOC646588, NFE2L3	7	25,452,059-27,069,130	Yes	rs35274205	25952059	A	G	0.28818	2.69558e-14	1.027 (1.020-1.034)	1.24415e+06
				rs1534696	26397239	C	A	0.39342	1.86403e-09	1.020 (1.014-1.026)	1.24414e+06
				rs6968655	26569130	G	T	0.80173	2.18313e-10	1.020 (1.013-1.028)	1.24666e+06
JAZF1	7	27,663,358-28,694,397	Yes	rs74847755	28163358	T	G	0.03444	1.92014e-10	1.061 (1.044-1.079)	1.1759e+06
				rs860262	28194397	C	A	0.59988	1.43402e-131	1.076 (1.070-1.083)	1.24666e+06
CRHR2	7	30,228,452-31,228,452	Yes	rs917195	30728452	C	T	0.72071	3.77469e-27	1.039 (1.032-1.046)	1.24407e+06
AOAH	7	36,235,353-37,235,353	Yes	rs4720212	36735353	G	A	0.62963	1.41313e-08	1.020 (1.014-1.026)	1.24666e+06
AC005022.1	7	40,856,123-41,856,123	No	rs13222509	41356123	C	T	0.60511	1.32482e-10	1.022 (1.016-1.029)	1.24666e+06
URGCP-MRPS24, AEBP1, GCK, CAMK2B	7	43,410,882-44,865,549	Yes	rs10232743	43910882	T	C	0.02604	3.1237e-08	1.064 (1.043-1.086)	1.02618e+06
				rs62460065	44151009	T	C	0.4199	1.87903e-12	1.022 (1.016-1.028)	1.24141e+06
				rs2908296	44193462	T	G	0.2038	1.00359e-14	1.029 (1.022-1.037)	1.24666e+06
				rs878521	44255643	A	G	0.30157	1.21526e-50	1.049 (1.042-1.055)	1.24156e+06
				rs116913033	44365549	C	T	0.87562	1.56568e-17	1.041 (1.031-1.050)	1.23097e+06
AC073325.1	7	45,064,142-46,064,142	Yes	rs77211442	45564142	G	C	0.97978	2.83269e-09	1.084 (1.059-1.111)	1.00204e+06
AC004899.3, VWC2	7	48,349,508-50,092,943	Yes	rs11983595	48849508	A	G	0.22344	1.67258e-08	1.021 (1.014-1.028)	1.24484e+06
				rs7458670	49592943	T	C	0.40388	8.97821e-13	1.023 (1.017-1.029)	1.24666e+06
DDC, GRB10	7	50,198,549-51,587,799	Yes	rs2237442	50698549	A	G	0.66819	1.79134e-11	1.022 (1.016-1.028)	1.24666e+06
				rs720068	51023321	C	T	0.04973	2.5794e-12	1.058 (1.043-1.073)	1.03693e+06
				rs735048	51087799	A	G	0.27503	1.93551e-10	1.024 (1.017-1.031)	1.24345e+06
ZNF713, CICP11	7	55,321,556-56,321,556	Yes	rs10249231	55821556	C	T	0.36026	8.46902e-13	1.027 (1.020-1.034)	1.24666e+06
AUTS2	7	68,271,861-70,201,965	Yes	rs10950177	68771861	G	A	0.53915	4.62768e-08	1.013 (1.007-1.020)	1.24477e+06
				rs7790934	69701965	G	A	0.30124	1.14695e-43	1.044 (1.038-1.050)	1.24666e+06
GTF2I	7	72,542,443-74,634,911	Yes	rs6460047	73042443	C	T	0.18775	1.00465e-10	1.027 (1.019-1.034)	1.24666e+06
				rs7792074	73432630	A	G	0.54994	2.80036e-09	1.020 (1.014-1.025)	1.23935e+06
				rs35005436	74134911	C	T	0.12254	3.20598e-12	1.031 (1.022-1.041)	1.23147e+06
MAGI2, RP5-899E9.1	7	76,058,271-78,329,768	Yes	rs3926926	76558271	G	A	0.82153	3.01278e-10	1.028 (1.020-1.037)	1.10409e+06
				rs150429692	76727093	T	C	0.17157	5.20963e-13	1.032 (1.024-1.041)	1.08941e+06
				rs9641219	77044764	T	G	0.53672	1.16148e-09	1.019 (1.013-1.025)	1.2429e+06
				rs1852006	77829768	G	A	0.61701	2.65326e-10	1.018 (1.012-1.024)	1.24415e+06
SEMA3D	7	84,146,899-85,146,899	No	rs10231441	84646899	A	T	0.32005	2.48471e-08	1.016 (1.010-1.022)	1.24295e+06
STEAP1, AC004969.1	7	89,266,208-90,266,208	Yes	rs39257	89766208	A	G	0.45291	3.73093e-27	1.031 (1.025-1.037)	1.24477e+06
CALCR	7	91,736,164-93,618,736	Yes	rs8179	92236164	C	T	0.84512	4.38995e-08	1.025 (1.017-1.033)	1.24479e+06
				rs76369672	93118736	C	T	0.44532	2.75374e-14	1.023 (1.017-1.029)	1.24666e+06
LMTK2	7	97,310,918-98,310,918	No	rs9641233	97810918	G	A	0.09609	1.7764e-09	1.036 (1.025-1.047)	1.24484e+06
STAG3L5P-PVRIG2P-PILRB, PILRB, ZAN, AP1S1	7	99,449,801-101,295,746	Yes	rs142520867	99949801	A	C	0.97801	8.67547e-09	1.069 (1.045-1.093)	956431
				rs4727462	100327089	C	G	0.9037	6.91576e-14	1.041 (1.031-1.051)	1.24124e+06
				rs6969685	100795746	C	T	0.39522	3.58351e-08	1.018 (1.012-1.024)	1.2459e+06
RASA4, FBXL13, RELN, DNAJC2	7	101,558,179-103,920,708	Yes	rs12534945	102058179	C	T	0.79592	7.70902e-09	1.020 (1.012-1.027)	1.24066e+06
				rs76999373	102333858	T	C	0.91009	8.74125e-14	1.025 (1.014-1.036)	1.22894e+06
				rs7781557	102481891	C	T	0.86115	5.84164e-25	1.046 (1.038-1.055)	1.23543e+06
				rs62484946	102553366	C	T	0.0302	7.28301e-15	1.086 (1.065-1.107)	984102
				rs262350	103420708	C	T	0.43438	5.2705e-11	1.021 (1.015-1.027)	1.24666e+06
LHFPL3	7	104,416,716-105,416,716	Yes	rs73186041	104916716	G	C	0.58584	5.51286e-09	1.020 (1.014-1.026)	1.2459e+06
PRKAR2B	7	106,214,709-107,214,709	No	rs7808028	106714709	C	T	0.70535	3.24463e-08	1.020 (1.014-1.026)	1.24666e+06
RP11-736E3.1	7	112,382,514-113,382,514	No	rs3906052	112882514	G	A	0.3487	4.0151e-08	1.019 (1.013-1.025)	1.22835e+06
CTTNBP2	7	117,010,621-118,010,621	Yes	rs13239186	117510621	T	C	0.25765	6.33575e-11	1.025 (1.018-1.032)	1.24172e+06
GRM8, GCC1, PAX4, LEP	7	126,225,677-128,411,623	Yes	rs150715188	126725677	C	A	0.01855	2.60115e-24	1.391 (1.310-1.477)	222137
				rs139034871	127200646	C	T	0.00965	2.13128e-20	1.244 (1.191-1.299)	720658
				rs62483173	127230676	C	T	0.4406	5.41108e-24	1.024 (1.018-1.030)	1.24415e+06
				rs2233580	127253550	T	C	0.0294	1.03011e-179	1.388 (1.358-1.420)	717187
				rs3824004	127253551	T	G	0.01305	3.79133e-41	1.271 (1.229-1.315)	622181
				rs34821625	127902159	C	T	0.48166	1.52948e-10	1.006 (1.000-1.012)	1.2459e+06
				rs76485553	127911623	G	A	0.02669	9.7839e-17	1.099 (1.075-1.123)	1.01684e+06
KLF14	7	128,895,751-130,933,384	Yes	rs11557287	129395751	A	G	0.86992	7.91393e-09	1.016 (1.007-1.024)	1.24666e+06
				rs77792157	130025713	G	A	0.96702	3.55884e-08	1.129 (1.087-1.173)	247086
				rs4731702	130433384	C	T	0.58145	2.79045e-41	1.040 (1.034-1.045)	1.24297e+06
BRAF	7	140,128,735-141,128,735	Yes	rs13438418	140628735	A	G	0.11751	4.09733e-17	1.038 (1.029-1.048)	1.24666e+06
CUL1, CNTNAP2	7	148,680,500-149,680,500	Yes	rs6972751	149180500	T	C	0.25387	2.46196e-09	1.023 (1.016-1.031)	1.24477e+06
AOC1	7	149,808,848-151,312,683	Yes	rs55681398	150308848	T	C	0.217	4.37823e-09	1.024 (1.017-1.031)	1.15688e+06
				rs62492368	150537635	A	G	0.41525	7.33048e-24	1.031 (1.025-1.037)	1.24477e+06
				rs17857291	150812683	G	A	0.75485	4.68161e-08	1.021 (1.014-1.028)	1.11382e+06
MNX1, UBE3C	7	156,281,472-157,462,874	Yes	rs184163936	156781472	C	T	0.00873	3.27583e-09	1.137 (1.095-1.181)	964755
				rs887609	156794983	A	G	0.21474	2.30976e-14	1.016 (1.009-1.023)	1.24407e+06
				rs78596384	156801700	G	T	0.96702	2.09551e-16	1.068 (1.051-1.086)	1.23792e+06
				rs6956046	156962874	G	A	0.5757	1.95975e-58	1.051 (1.045-1.057)	1.24479e+06
MFHAS1, RP11-115J16.2, XKR6, MSRA	8	8,683,358-11,283,769	Yes	rs9987289	9183358	A	G	0.09614	1.10408e-24	1.049 (1.039-1.059)	1.23543e+06
				rs62496161	9278574	T	G	0.03459	8.58901e-09	1.043 (1.027-1.059)	1.23704e+06
				rs17708276	10199548	G	A	0.90088	3.45803e-08	1.025 (1.015-1.035)	1.23426e+06
				rs10086521	10783769	T	C	0.40643	1.07824e-15	1.026 (1.020-1.033)	1.2307e+06
LONRF1, RP11-252C15.1, SGCZ	8	12,118,225-14,625,920	Yes	rs12680692	12618225	A	T	0.30871	4.32335e-17	1.030 (1.023-1.036)	1.23583e+06
				rs10087481	13508312	A	G	0.4078	2.82596e-12	1.020 (1.014-1.026)	1.23777e+06
				rs13262285	14125920	G	C	0.28469	2.3303e-12	1.023 (1.016-1.030)	1.11218e+06
ASAH1	8	17,368,521-18,368,521	Yes	rs1978054	17868521	C	T	0.64198	2.37949e-12	1.023 (1.017-1.029)	1.23851e+06
LPL	8	19,333,156-20,333,156	Yes	rs80073370	19833156	A	T	0.93859	7.35749e-19	1.056 (1.043-1.070)	1.04378e+06
BIN3	8	21,996,048-22,996,048	Yes	rs4872527	22496048	A	G	0.267	1.48294e-17	1.028 (1.022-1.035)	1.2459e+06
RP11-175E9.1	8	23,071,807-24,071,807	No	rs17089546	23571807	G	A	0.76617	3.38968e-09	1.016 (1.010-1.023)	1.24666e+06
EBF2	8	24,964,670-26,372,634	Yes	rs73221948	25464670	T	G	0.25452	4.67359e-19	1.034 (1.027-1.041)	1.22845e+06
				rs17818197	25872634	G	A	0.16745	1.00562e-14	1.033 (1.025-1.041)	1.24666e+06
RP11-380I10.3	8	27,621,724-28,621,724	Yes	rs13250825	28121724	G	C	0.36245	2.76726e-10	1.021 (1.015-1.027)	1.24666e+06
PURG	8	30,335,535-31,335,535	Yes	rs2042073	30835535	A	G	0.29892	2.03123e-15	1.028 (1.021-1.034)	1.24484e+06
RP11-258J10.1	8	34,003,776-35,003,776	Yes	rs7844647	34503776	T	C	0.63277	3.66741e-10	1.022 (1.016-1.028)	1.24479e+06
ZNF703, RP11-150O12.1, FGFR1, KCNU1	8	36,354,711-38,851,310	Yes	rs10092900	36854711	G	T	0.23872	3.36375e-27	1.039 (1.032-1.046)	1.24666e+06
				rs12680217	37397803	T	C	0.8233	3.67374e-21	1.042 (1.034-1.051)	1.24477e+06
				rs60128210	38351310	G	A	0.61003	2.56976e-11	1.019 (1.014-1.025)	1.24549e+06
ANK1, NKX6-3	8	40,727,207-42,403,402	Yes	rs78623944	41227207	G	A	0.11563	4.53098e-08	1.027 (1.018-1.036)	1.24523e+06
				rs7012759	41380224	T	C	0.8211	7.12556e-09	1.028 (1.019-1.036)	1.00931e+06
				rs75445792	41500399	C	T	0.98891	2.62735e-09	1.103 (1.069-1.137)	1.02024e+06
				rs11996576	41503003	C	G	0.27353	2.34308e-21	1.032 (1.025-1.038)	1.24477e+06
				rs150015181	41509070	T	A	0.98513	2.4135e-15	1.270 (1.200-1.344)	261542
				rs508419	41522991	G	A	0.78092	2.29596e-94	1.072 (1.064-1.079)	1.24345e+06
				rs117271404	41540810	C	G	0.02376	5.93907e-12	1.074 (1.054-1.094)	1.2299e+06
				rs4454259	41903402	C	T	0.13005	2.13341e-08	1.027 (1.019-1.036)	1.24666e+06
PENK, RP11-17A4.1	8	56,999,986-57,999,986	Yes	rs74942620	57499986	C	G	0.29453	3.41985e-17	1.029 (1.022-1.035)	1.24666e+06
RP11-1102P16.1	8	71,919,498-72,919,498	Yes	rs10096191	72419498	G	T	0.07539	1.0049e-09	1.038 (1.027-1.049)	1.24666e+06
KCNB2	8	72,949,940-73,949,940	Yes	rs7845090	73449940	G	A	0.30988	4.30476e-09	1.017 (1.011-1.023)	1.24596e+06
GDAP1, STAU2	8	74,180,416-75,701,983	Yes	rs140727097	74680416	G	A	0.09052	7.33415e-10	1.034 (1.024-1.044)	1.24448e+06
				rs7813042	75201983	G	A	0.03164	3.37185e-12	1.031 (1.014-1.048)	1.24666e+06
AC016194.1	8	76,176,187-77,176,187	No	rs2920928	76676187	C	T	0.52402	2.49659e-11	1.021 (1.015-1.027)	1.24666e+06
Y_RNA	8	80,875,457-81,875,457	No	rs16907751	81375457	C	T	0.88669	2.12356e-09	1.030 (1.020-1.039)	1.24415e+06
RALYL	8	85,126,666-86,126,666	No	rs13266372	85626666	T	G	0.38092	9.42895e-09	1.017 (1.010-1.023)	1.2459e+06
CNBD1	8	87,801,558-88,801,558	No	rs2336987	88301558	A	G	0.20056	4.70089e-09	1.017 (1.010-1.024)	1.24666e+06
TP53INP1, RP11-347C18.3	8	95,196,130-96,502,243	Yes	rs2722885	95696130	T	C	0.56145	1.64353e-15	1.025 (1.019-1.030)	1.24414e+06
				rs2879813	95960947	A	G	0.45147	1.14471e-36	1.039 (1.033-1.045)	1.24477e+06
				rs117440460	96002243	T	C	0.03099	4.15271e-17	1.086 (1.066-1.105)	1.00922e+06
RP11-44N17.2, CPQ	8	96,674,637-97,674,637	Yes	rs2514530	97174637	C	T	0.61532	8.55236e-09	1.018 (1.012-1.024)	1.24297e+06
AZIN1	8	103,376,325-104,376,325	Yes	rs2679745	103876325	G	A	0.8185	3.48702e-11	1.027 (1.019-1.034)	1.24596e+06
RP11-127H5.1	8	105,085,028-106,932,213	Yes	rs28627996	105585028	T	C	0.09127	2.76067e-08	1.032 (1.021-1.042)	1.24596e+06
				rs112515915	105662373	A	G	0.94195	1.81015e-11	1.048 (1.035-1.062)	1.10436e+06
				rs3779767	106432213	T	C	0.36361	2.50941e-09	1.017 (1.011-1.023)	1.24666e+06
TRHR	8	109,612,887-110,612,887	Yes	rs7821463	110112887	A	G	0.47219	2.94917e-08	1.017 (1.012-1.023)	1.24666e+06
TRPS1	8	116,093,598-117,197,876	Yes	rs4599845	116593598	T	C	0.379	6.69569e-28	1.034 (1.028-1.040)	1.24484e+06
				rs720928	116697876	G	A	0.70103	1.59712e-09	1.022 (1.015-1.028)	1.24666e+06
SLC30A8	8	117,526,341-118,721,217	Yes	rs78086284	118026341	A	G	0.9729	2.61843e-08	1.067 (1.045-1.090)	994895
				rs147643814	118070958	G	T	0.99467	2.45256e-08	1.213 (1.139-1.292)	585160
				rs4876702	118121734	G	A	0.14801	2.14882e-15	1.008 (1.001-1.016)	1.24403e+06
				rs10088883	118141288	C	T	0.99441	1.04724e-22	1.411 (1.323-1.506)	451436
				rs73317613	118143152	C	A	0.99758	9.26946e-12	1.461 (1.323-1.612)	450544
				rs13266634	118184783	C	T	0.69215	1.98326e-219	1.105 (1.098-1.112)	1.24479e+06
				rs117215804	118221217	C	T	0.98291	6.72581e-11	1.098 (1.071-1.126)	997683
RP11-713M15.2, RP11-3G20.1	8	121,372,464-123,184,740	No	rs10955992	121872464	A	C	0.36493	2.4615e-14	1.026 (1.020-1.032)	1.24477e+06
				rs16895840	122684740	A	C	0.72192	2.56826e-09	1.022 (1.015-1.029)	1.24484e+06
ZHX2	8	123,301,257-124,301,257	No	rs4871304	123801257	T	C	0.39131	4.45844e-08	1.018 (1.012-1.024)	1.24407e+06
TRIB1	8	126,010,338-127,145,810	Yes	rs6470361	126510338	G	A	0.44478	2.60575e-08	1.020 (1.014-1.027)	1.24477e+06
				rs13273592	126645810	C	T	0.38593	2.60832e-08	1.018 (1.011-1.024)	1.24339e+06
PVT1, CASC11, RP11-89M16.1	8	128,211,742-130,052,344	Yes	rs17772814	128711742	G	A	0.92649	5.2919e-19	1.065 (1.052-1.079)	1.00642e+06
				rs7824269	129552344	T	C	0.25889	3.7643e-16	1.030 (1.023-1.037)	1.22835e+06
EFR3A	8	132,375,320-133,375,320	Yes	rs7828631	132875320	T	C	0.16058	1.62638e-10	1.027 (1.019-1.035)	1.24666e+06
AC083843.1	8	135,286,277-136,286,277	Yes	rs12548678	135786277	T	G	0.38388	1.5005e-08	1.020 (1.013-1.026)	1118483
RNU6-144P	8	137,715,488-138,715,488	No	rs73712230	138215488	T	G	0.90365	3.41265e-08	1.030 (1.021-1.040)	1.20267e+06
RP11-953B20.1	8	142,638,709-143,638,709	No	rs10096860	143138709	C	T	0.57942	8.4159e-10	1.019 (1.013-1.025)	1.24666e+06
BOP1, HSF1	8	144,006,133-146,476,021	Yes	rs13267937	144506133	C	G	0.75664	2.53387e-10	1.023 (1.016-1.029)	1.23642e+06
				rs149587589	145173169	A	G	0.97433	7.5164e-09	1.076 (1.052-1.100)	986112
				rs3757974	145545546	G	A	0.34701	1.697e-29	1.038 (1.031-1.044)	1.22046e+06
				rs7015203	145976021	T	C	0.59019	2.50273e-15	1.024 (1.018-1.030)	1.24477e+06
DMRT2	9	536,193-1,536,193	Yes	rs7870869	1036193	G	A	0.38963	9.17808e-18	1.028 (1.022-1.034)	1.23656e+06
GLIS3	9	3,748,138-4,790,085	Yes	rs145500238	4248138	T	C	0.98839	9.88946e-09	1.115 (1.079-1.152)	924001
				rs4237150	4290085	C	G	0.43942	4.68739e-76	1.051 (1.045-1.057)	1.22959e+06
PTPRD	9	7,784,965-8,784,965	Yes	rs7872172	8284965	T	G	0.30111	5.61644e-11	1.024 (1.017-1.031)	1.23586e+06
NFIB	9	13,630,239-14,630,239	Yes	rs4740559	14130239	T	C	0.17634	2.81725e-14	1.030 (1.023-1.038)	1.23467e+06
BNC2	9	16,156,909-17,215,826	No	rs1029016	16656909	C	A	0.9118	1.1066e-09	1.036 (1.024-1.048)	1.04811e+06
				rs1330303	16715826	T	C	0.45793	1.38378e-09	1.022 (1.015-1.029)	999068
HAUS6	9	18,574,538-19,574,538	Yes	rs12380322	19074538	G	A	0.3828	8.61083e-15	1.024 (1.018-1.030)	1.23656e+06
FOCAD, CDKN2A, CDKN2B	9	20,315,907-23,847,865	Yes	rs6475477	20815907	C	T	0.45433	1.95299e-15	1.025 (1.019-1.031)	1.23398e+06
				rs28521526	21167181	C	T	0.22065	4.91287e-11	1.025 (1.018-1.032)	1.23656e+06
				rs1101330	22015465	C	A	0.71141	6.28694e-24	1.030 (1.024-1.037)	1.23586e+06
				rs77728904	22057530	C	A	0.06197	9.68509e-12	1.046 (1.034-1.058)	1.2165e+06
				rs139149176	22129902	G	T	0.0082	1.08499e-11	1.146 (1.099-1.196)	928929
				rs10811661	22134094	T	C	0.79344	0	1.159 (1.151-1.167)	1.23105e+06
				rs12555274	22136440	C	G	0.27712	4.02862e-135	1.083 (1.076-1.090)	1.23405e+06
				rs183862911	22161977	C	G	0.00608	8.46639e-11	1.236 (1.161-1.317)	586853
				rs1575972	22301092	T	A	0.93567	7.02515e-32	1.072 (1.059-1.085)	1.23343e+06
				rs1472495	22584584	G	A	0.59907	2.38559e-08	1.019 (1.013-1.026)	1.23656e+06
				rs12553324	23347865	G	C	0.40087	9.33383e-13	1.023 (1.017-1.029)	1.23392e+06
LINGO2	9	27,914,625-28,914,625	Yes	rs17770336	28414625	T	C	0.27609	2.87208e-34	1.040 (1.034-1.047)	1.23656e+06
SLC25A6P2, RNA5SP281	9	30,722,420-32,594,193	No	rs10813516	31222420	C	A	0.31019	5.36711e-11	1.023 (1.016-1.029)	1.23393e+06
				rs10970761	32094193	C	G	0.77057	1.1303e-08	1.022 (1.015-1.029)	1.23474e+06
UBAP2	9	33,158,383-34,574,476	Yes	rs72709688	33658383	G	C	0.92046	2.38399e-08	1.035 (1.024-1.047)	1.00836e+06
				rs12001437	34074476	C	T	0.41164	2.4035e-25	1.032 (1.027-1.038)	1.23586e+06
GBA2	9	35,267,753-36,267,753	Yes	rs10758321	35767753	G	A	0.59382	1.67024e-15	1.025 (1.019-1.031)	1.23474e+06
RP11-220I1.1	9	36,584,340-37,584,340	No	rs6476613	37084340	A	G	0.66531	1.46651e-09	1.021 (1.015-1.027)	1.23656e+06
MTND2P8, TLE4	9	80,824,935-82,407,986	Yes	rs1888832	81324935	G	C	0.52704	1.72519e-10	1.021 (1.015-1.027)	1.23467e+06
				rs67269808	81907986	A	G	0.92683	2.63585e-35	1.075 (1.063-1.087)	1.23405e+06
TLE1, RP11-154D17.1	9	83,492,174-84,808,948	Yes	rs7861609	83992174	C	T	0.40738	2.85201e-14	1.022 (1.016-1.029)	1.23474e+06
				rs815843	84241308	C	T	0.0661	1.83776e-11	1.038 (1.026-1.050)	1.23149e+06
				rs2796441	84308948	G	A	0.57341	4.89297e-80	1.059 (1.052-1.065)	1.23036e+06
RP11-1E11.2	9	90,315,483-91,315,483	No	rs2814834	90815483	C	G	0.43181	4.09875e-10	1.021 (1.014-1.027)	1.23656e+06
RP11-476B13.2	9	94,944,800-95,944,800	No	rs10992408	95444800	G	A	0.2805	4.83982e-09	1.023 (1.016-1.030)	1.23656e+06
C9orf3, ZNF169, PTCH1	9	96,410,815-98,778,413	Yes	rs10821304	96910815	A	G	0.24844	1.05379e-18	1.032 (1.025-1.039)	1.23656e+06
				rs10121760	97828989	C	T	0.81606	4.65699e-14	1.032 (1.024-1.040)	1.23656e+06
				rs113154802	98278413	C	T	0.90722	1.22308e-16	1.041 (1.031-1.051)	1.23539e+06
ABCA1	9	107,234,714-108,234,714	Yes	rs4556142	107734714	G	A	0.67615	2.67554e-16	1.028 (1.021-1.034)	1.24523e+06
EPB41L4B	9	111,437,507-112,437,507	Yes	rs4978775	111937507	A	T	0.21052	4.50578e-10	1.025 (1.018-1.032)	1.24593e+06
COL27A1	9	116,164,845-117,687,569	Yes	rs10116566	116664845	T	C	0.74797	4.58319e-08	1.021 (1.014-1.027)	1.24593e+06
				rs1044531	117098650	C	T	0.08011	7.36934e-10	1.042 (1.029-1.054)	1.04678e+06
				rs2274162	117187569	G	T	0.7469	4.01716e-10	1.024 (1.017-1.031)	1.20014e+06
ASTN2	9	118,745,183-119,745,183	Yes	rs7030607	119245183	A	G	0.34181	1.44871e-08	1.020 (1.013-1.026)	1.24593e+06
STRBP, ZBTB26	9	125,324,055-127,025,212	Yes	rs700059	125824055	A	G	0.6893	1.15643e-16	1.031 (1.023-1.038)	1.22334e+06
				rs7851052	126179204	T	C	0.25942	1.72097e-12	1.022 (1.015-1.028)	1.2408e+06
				rs2479106	126525212	G	A	0.34007	1.95462e-10	1.022 (1.015-1.028)	1.23973e+06
LMX1B	9	128,925,745-129,960,727	No	rs59427698	129425745	G	A	0.80275	1.75725e-08	1.023 (1.015-1.032)	1.0131e+06
				rs35632228	129460727	A	G	0.16977	2.21612e-09	1.026 (1.018-1.034)	1.24405e+06
URM1	9	130,633,347-131,633,347	No	rs11999061	131133347	T	A	0.37344	1.9883e-10	1.023 (1.016-1.029)	1.23247e+06
FIBCD1	9	133,288,450-134,288,450	Yes	rs10113902	133788450	C	T	0.50744	2.59384e-16	1.027 (1.021-1.033)	1.22981e+06
MED27	9	134,370,755-135,370,755	Yes	rs4382592	134870755	T	G	0.37356	3.40494e-12	1.023 (1.017-1.030)	1.23323e+06
ABO, LINC00094	9	135,649,229-137,676,332	Yes	rs505922	136149229	C	T	0.36908	5.48634e-52	1.047 (1.041-1.053)	1.23288e+06
				rs459571	136912626	T	C	0.33554	4.0491e-16	1.028 (1.022-1.035)	1.23189e+06
				rs72619339	137176332	G	A	0.8793	1.59096e-08	1.028 (1.019-1.037)	1.19804e+06
GPSM1	9	138,741,828-140,005,720	Yes	rs28533815	139241828	C	T	0.78106	8.66168e-101	1.079 (1.072-1.087)	1.19527e+06
				rs77813615	139245194	T	C	0.05289	4.17749e-17	1.063 (1.049-1.077)	1.20059e+06
				rs7022365	139505720	C	T	0.4969	4.89818e-17	1.031 (1.024-1.038)	1.20962e+06
RN7SL232P, CDC123, CAMK1D	10	11,681,762-13,048,710	Yes	rs11257562	12181762	G	A	0.68183	1.41331e-09	1.020 (1.014-1.027)	1.24477e+06
				rs11257655	12307894	T	C	0.27469	1.1886e-179	1.098 (1.091-1.105)	1.24228e+06
				rs2997064	12390116	C	T	0.06328	2.26824e-08	1.033 (1.020-1.047)	1.2391e+06
				rs2815657	12548710	A	G	0.14582	4.82064e-10	1.028 (1.019-1.036)	1.24666e+06
BEND7	10	13,068,857-14,068,857	Yes	rs11258435	13568857	C	T	0.59242	5.71927e-14	1.025 (1.019-1.031)	1.24666e+06
PTF1A	10	22,978,634-24,078,177	Yes	rs72802150	23478634	C	T	0.79512	1.45882e-08	1.022 (1.014-1.029)	1.24156e+06
				rs117414485	23578177	T	C	0.01597	2.02321e-11	1.106 (1.076-1.136)	835679
MYO3A	10	25,993,792-26,993,792	Yes	rs11819063	26493792	T	G	0.78114	7.84579e-13	1.027 (1.020-1.034)	1.24666e+06
RP11-492M23.2	10	28,703,067-29,703,067	No	rs35575195	29203067	A	C	0.11903	1.14609e-10	1.027 (1.018-1.036)	1.24521e+06
RP13-259N13.2	10	33,500,712-34,500,712	Yes	rs75888368	34000712	A	G	0.10715	3.80389e-08	1.030 (1.020-1.040)	1.12037e+06
ZNF239	10	43,543,354-44,543,354	Yes	rs2393960	44043354	A	T	0.54776	2.18255e-08	1.018 (1.012-1.024)	1.24405e+06
FRMPD2	10	48,870,090-49,870,090	No	rs2438988	49370090	G	A	0.58994	1.57743e-10	1.020 (1.014-1.026)	1.24095e+06
A1CF	10	52,109,008-53,109,008	No	rs12570156	52609008	T	C	0.71277	1.03886e-08	1.015 (1.008-1.021)	1.24521e+06
PCDH15	10	55,270,901-56,270,901	No	rs11598843	55770901	C	G	0.19105	7.28935e-09	1.015 (1.008-1.023)	1.24591e+06
ARID5B	10	63,224,787-64,224,787	Yes	rs76804656	63724787	C	T	0.92858	1.65673e-16	1.051 (1.039-1.063)	1.24591e+06
JMJD1C	10	64,414,467-65,450,110	Yes	rs1046521	64914467	G	A	0.20533	3.78662e-13	1.028 (1.021-1.036)	1.24387e+06
				rs59050225	64950110	C	T	0.93648	9.06822e-22	1.064 (1.051-1.076)	1.24279e+06
TFK1, TSPAN15, VPS26A, NEUROG3	10	69,878,139-71,965,359	Yes	rs2664419	70378139	C	A	0.41926	3.82232e-18	1.028 (1.022-1.033)	1.24549e+06
				rs17476364	71094504	T	C	0.92555	1.96179e-11	1.045 (1.033-1.057)	1.03832e+06
				rs2999170	71303133	C	T	0.8283	1.05588e-10	1.022 (1.013-1.030)	1.24477e+06
				rs187201965	71314539	C	G	0.99406	1.12141e-09	1.149 (1.101-1.198)	963083
				rs177045	71321279	G	A	0.41127	4.71388e-38	1.036 (1.030-1.043)	1.24228e+06
				rs41277236	71332301	T	C	0.03667	5.08873e-11	1.065 (1.046-1.083)	1.00276e+06
				rs190597808	71355697	T	G	0.00647	9.58202e-12	1.246 (1.177-1.319)	654254
				rs34673046	71446231	A	T	0.14183	1.50948e-16	1.037 (1.028-1.045)	1.24666e+06
				rs2395023	71456311	T	C	0.6476	1.185e-08	1.020 (1.014-1.026)	1.24596e+06
				rs2812539	71465359	T	G	0.72448	5.61043e-21	1.032 (1.025-1.039)	1.24596e+06
PCBD1	10	72,099,167-73,099,167	Yes	rs1683935	72599167	C	T	0.16838	2.21742e-10	1.023 (1.016-1.031)	1.24666e+06
CAMK2G	10	75,004,029-76,004,029	Yes	rs7080579	75504029	A	T	0.4431	3.48017e-10	1.021 (1.015-1.028)	1.24593e+06
ZNF503, LRMDA	10	76,744,336-78,147,107	Yes	rs3012060	77244336	T	A	0.14331	2.9111e-15	1.036 (1.027-1.044)	1.24666e+06
				rs7099048	77647107	A	G	0.44784	5.47121e-09	1.019 (1.013-1.025)	1.24666e+06
ZMIZ1	10	79,947,547-81,559,335	Yes	rs3844124	80447547	T	G	0.94332	9.54703e-09	1.047 (1.032-1.061)	1.05529e+06
				rs77969702	80932860	A	G	0.08842	1.10212e-08	1.036 (1.025-1.048)	1.10064e+06
				rs697239	80947438	T	C	0.55714	1.4899e-78	1.056 (1.050-1.062)	1.23948e+06
				rs11002892	81011589	T	C	0.27247	1.02616e-13	1.027 (1.020-1.034)	1.2383e+06
				rs1250551	81059335	T	G	0.34997	5.57602e-11	1.016 (1.010-1.022)	1.23941e+06
GRID1	10	87,613,615-88,613,615	Yes	rs10788495	88113615	T	A	0.43716	1.15115e-19	1.028 (1.023-1.034)	1.24388e+06
PTEN	10	89,221,412-90,221,412	Yes	rs926091	89721412	T	C	0.17793	7.99607e-20	1.036 (1.028-1.044)	1.24596e+06
RP11-80H5.9	10	90,943,283-91,943,283	Yes	rs34379399	91443283	T	C	0.23274	8.59976e-09	1.023 (1.016-1.030)	1.24666e+06
BTAF1, MYOF, HHEX, IDE	10	92,945,675-95,042,610	Yes	rs61876142	93445675	A	T	0.11368	1.28833e-11	1.031 (1.022-1.041)	1.24429e+06
				rs2259049	94155499	C	T	0.56683	9.4712e-33	1.037 (1.031-1.044)	1.24228e+06
				rs146668074	94208781	T	C	0.04919	2.03083e-12	1.060 (1.044-1.076)	1.04044e+06
				rs145222716	94278685	A	G	0.01004	8.46045e-10	1.084 (1.049-1.120)	942681
				rs140778879	94336585	C	G	0.97404	9.22817e-10	1.073 (1.051-1.096)	998778
				rs145532103	94439041	A	G	0.0088	3.60799e-50	1.353 (1.301-1.407)	746241
				rs1977833	94463945	G	A	0.54186	2.97702e-223	1.097 (1.091-1.104)	1.24666e+06
				rs143135397	94485260	G	A	0.00321	3.6697e-08	1.200 (1.126-1.279)	878657
				rs117526461	94488695	G	C	0.01558	3.73587e-12	1.078 (1.054-1.103)	1.24387e+06
				rs11187151	94494460	C	T	0.98696	8.3059e-10	1.104 (1.072-1.136)	989658
				rs7896332	94542610	G	A	0.49125	4.15957e-15	1.018 (1.012-1.024)	1.24666e+06
RP11-452K12.4, ARHGAP19, SLIT1	10	98,556,190-99,556,190	Yes	rs10748694	99056190	A	T	0.43093	2.83286e-26	1.031 (1.025-1.037)	1.24477e+06
ERLIN1, RNU2-43P	10	101,412,064-103,493,649	Yes	rs2862954	101912064	T	C	0.67623	1.35129e-13	1.023 (1.016-1.029)	1.24045e+06
				rs61607357	102420598	G	T	0.41075	1.30497e-12	1.022 (1.016-1.027)	1.24477e+06
				rs625039	102993649	A	G	0.20921	1.59568e-08	1.022 (1.015-1.029)	1.24479e+06
RNU6-1231P	10	104,533,742-105,533,742	Yes	rs3123794	105033742	A	G	0.50378	2.20174e-12	1.020 (1.014-1.026)	1.24666e+06
BBIP1	10	112,121,837-113,546,379	Yes	rs7067540	112621837	C	T	0.68208	2.85579e-23	1.033 (1.027-1.039)	1.2459e+06
				rs11195508	113046379	C	G	0.86886	1.50899e-15	1.039 (1.030-1.049)	1.11081e+06
TCF7L2	10	114,093,006-116,292,787	Yes	rs11196122	114593006	G	A	0.65449	3.75408e-15	1.018 (1.011-1.024)	1.24087e+06
				rs1327692	114609063	C	A	0.70355	7.76301e-26	1.031 (1.024-1.037)	1.2459e+06
				rs149911199	114703335	G	A	0.98394	7.50501e-10	1.097 (1.069-1.127)	991436
				rs149106073	114709925	T	C	0.01438	1.15077e-10	1.126 (1.090-1.164)	690685
				rs78277257	114710876	C	T	0.92484	3.05775e-13	1.050 (1.037-1.064)	1.23631e+06
				rs116313472	114721774	G	A	0.03685	1.3976e-49	1.137 (1.118-1.156)	1.0016e+06
				rs190373810	114731360	T	C	0.01073	7.26854e-17	1.171 (1.132-1.212)	814370
				rs114322470	114736670	T	G	0.97627	8.34878e-51	1.182 (1.157-1.207)	1.01262e+06
				rs181345902	114747513	G	C	0.00422	1.48713e-15	1.240 (1.180-1.303)	954623
				rs117987174	114756459	G	A	0.98915	6.68624e-11	1.113 (1.078-1.148)	988391
				rs7903146	114758349	T	C	0.22941	0	1.307 (1.299-1.316)	1.23978e+06
				rs61872774	114765390	A	G	0.01024	4.42931e-49	1.274 (1.235-1.314)	991518
				rs79369780	114765469	G	T	0.97937	2.19149e-09	1.046 (1.022-1.071)	989841
				rs140908036	114770644	A	G	0.01187	2.93847e-50	1.266 (1.228-1.305)	986564
				rs180726800	114784926	T	C	0.01746	4.87568e-45	1.205 (1.175-1.236)	995952
				rs118046020	114790073	A	G	0.01105	1.51491e-41	1.238 (1.201-1.275)	1.00956e+06
				rs72826093	114793595	A	G	0.00441	1.83221e-13	1.220 (1.161-1.281)	947856
				rs140658764	114793907	C	T	0.00772	3.10823e-34	1.286 (1.237-1.337)	930374
				rs17685538	114797471	C	G	0.90454	8.04276e-39	1.081 (1.068-1.093)	995094
				rs149092094	114815454	T	C	0.00778	6.18735e-32	1.255 (1.210-1.302)	987225
				rs7070182	114822698	T	C	0.84914	5.33748e-84	1.086 (1.077-1.095)	1.23902e+06
				rs112694314	114828594	T	C	0.97761	4.23055e-09	1.090 (1.061-1.120)	714575
				rs11196216	114829769	C	T	0.1629	4.36365e-34	1.049 (1.041-1.058)	1.23597e+06
				rs145003494	114834411	A	G	0.00854	7.69186e-24	1.207 (1.166-1.250)	993796
				rs116929578	114836181	G	A	0.03343	2.96666e-62	1.165 (1.144-1.185)	998363
				rs7069881	114838872	C	T	0.69375	6.86758e-45	1.045 (1.038-1.052)	1.24344e+06
				rs137986049	114842024	C	G	0.97958	2.53929e-20	1.121 (1.095-1.148)	1.02741e+06
				rs193023456	114871695	A	G	0.0062	5.50183e-11	1.156 (1.110-1.204)	984068
				rs290476	114873727	G	T	0.48793	1.51909e-10	1.021 (1.015-1.027)	1.24081e+06
				rs143876660	114881845	G	A	0.00862	7.95966e-10	1.134 (1.094-1.175)	977160
				rs290490	114906714	A	G	0.73221	4.58551e-16	1.028 (1.021-1.035)	1.23507e+06
				rs740746	115792787	G	A	0.2662	7.77989e-09	1.018 (1.012-1.024)	1.24479e+06
RP11-355F22.1	10	119,084,045-120,084,045	No	rs10787798	119584045	C	T	0.65689	1.61566e-08	1.012 (1.006-1.019)	1.24666e+06
SEC23IP	10	121,074,535-122,074,535	Yes	rs12269193	121574535	A	G	0.15674	8.73674e-15	1.035 (1.027-1.043)	1.24666e+06
WDR11, FGFR2	10	122,336,858-123,475,633	Yes	rs11199755	122836858	C	T	0.8864	5.75656e-15	1.038 (1.029-1.047)	1.24306e+06
				rs10886863	122929493	C	T	0.85347	2.9367e-32	1.056 (1.047-1.066)	1.24484e+06
				rs1907225	122975633	C	T	0.29925	8.69032e-20	1.028 (1.022-1.034)	1.24407e+06
PLEKHA1	10	123,657,046-124,657,046	Yes	rs2421021	124157046	A	G	0.48629	1.45157e-32	1.035 (1.029-1.041)	1.24666e+06
RP11-282I1.1	10	124,735,747-125,735,747	Yes	rs7914985	125235747	A	G	0.58114	4.87975e-09	1.014 (1.008-1.020)	1.24666e+06
INS, IGF2, KCNQ1, TH	11	1,196,849-3,411,047	Yes	rs2334499	1696849	T	C	0.45947	4.24463e-15	1.018 (1.012-1.025)	1.23894e+06
				rs76074250	2073182	G	A	0.21049	5.98203e-13	1.022 (1.014-1.029)	1.24008e+06
				rs7933888	2122617	C	T	0.68342	9.99619e-16	1.025 (1.019-1.032)	1.24199e+06
				rs1124699	2164990	G	A	0.09211	5.67153e-18	1.053 (1.042-1.065)	1.0411e+06
				rs3842726	2185127	G	C	0.04896	1.7034e-21	1.093 (1.073-1.113)	792671
				rs4929965	2197286	A	G	0.34549	2.63682e-99	1.071 (1.064-1.078)	1.24032e+06
				rs143000786	2238751	T	G	0.00589	3.51172e-10	1.212 (1.148-1.280)	547986
				rs181911080	2269939	G	A	0.99224	8.56996e-10	1.211 (1.146-1.279)	602424
				rs79696944	2283950	T	C	0.03254	1.13861e-21	1.085 (1.068-1.103)	1.24608e+06
				rs718579	2497501	T	C	0.47122	2.02514e-16	1.023 (1.017-1.029)	1.24666e+06
				rs2283164	2579163	A	G	0.94535	3.10717e-30	1.080 (1.066-1.094)	1.23372e+06
				rs2283167	2580063	G	A	0.77442	1.5715e-12	1.021 (1.014-1.029)	1.23514e+06
				rs4930141	2639985	C	T	0.17937	8.69921e-17	1.031 (1.023-1.038)	1.24226e+06
				rs2073957	2684662	G	A	0.97534	4.08085e-15	1.189 (1.142-1.237)	326458
				rs231362	2691471	G	A	0.63559	4.25195e-60	1.054 (1.047-1.061)	1.23964e+06
				rs35889184	2692506	G	A	0.03504	2.73135e-09	1.060 (1.042-1.079)	994410
				rs2283205	2741327	C	T	0.81974	4.03455e-10	1.011 (1.004-1.019)	1.23823e+06
				rs11023938	2756965	T	C	0.14317	1.84609e-15	1.036 (1.027-1.046)	1.01799e+06
				rs2237884	2799679	T	C	0.69655	6.61991e-27	1.032 (1.025-1.038)	1.2401e+06
				rs57274815	2825029	T	C	0.0055	2.15424e-11	1.282 (1.200-1.370)	528262
				rs140400323	2834461	A	C	0.00662	2.30343e-16	1.237 (1.179-1.297)	749944
				rs234860	2853502	T	C	0.16148	1.15799e-22	1.029 (1.021-1.037)	1.23684e+06
				rs61869847	2857024	G	C	0.98208	1.14102e-12	1.098 (1.072-1.124)	1.13754e+06
				rs76868685	2858014	C	G	0.99421	1.29141e-08	1.328 (1.216-1.450)	262374
				rs2237897	2858546	C	T	0.87672	0	1.258 (1.246-1.270)	1.23924e+06
				rs4930013	2862159	C	A	0.26424	1.51815e-12	1.013 (1.006-1.020)	1.23621e+06
				rs45477500	2869452	A	G	0.01322	1.32421e-10	1.083 (1.053-1.114)	993030
				rs35723063	2875965	A	G	0.08996	1.61913e-21	1.025 (1.014-1.036)	1.23878e+06
				rs116500286	2884310	A	C	0.1151	1.86134e-38	1.034 (1.025-1.043)	1.23935e+06
				rs77355428	2895266	C	A	0.99053	4.38475e-14	1.175 (1.128-1.224)	761292
				rs76653898	2911047	A	G	0.97196	3.34901e-18	1.111 (1.086-1.136)	963387
TRIM66, SBF2	11	7,755,408-10,567,262	Yes	rs2168101	8255408	C	A	0.72962	7.29292e-13	1.026 (1.019-1.033)	1.2401e+06
				rs7110529	8687710	C	G	0.65617	1.97359e-26	1.035 (1.029-1.042)	1.24666e+06
				rs10743108	9537904	C	G	0.91253	1.18624e-10	1.036 (1.025-1.048)	1.23648e+06
				rs3910384	9599943	A	G	0.53291	1.12657e-09	1.016 (1.010-1.022)	1.24596e+06
				rs76789970	9856015	T	C	0.10499	3.29713e-12	1.036 (1.026-1.045)	1.24596e+06
				rs7122422	10067262	C	G	0.3874	1.40653e-08	1.018 (1.012-1.024)	1.24666e+06
ARNTL	11	12,819,894-13,819,894	Yes	rs7949336	13319894	A	G	0.70963	1.27249e-12	1.018 (1.012-1.024)	1.24479e+06
PDE3B, COPB1	11	14,171,396-15,171,396	Yes	rs118115876	14671396	A	G	0.01732	1.90495e-24	1.138 (1.112-1.165)	1.01091e+06
KCNJ11, ABCC8	11	16,908,630-17,908,630	Yes	rs5215	17408630	C	T	0.3499	1.39798e-107	1.069 (1.063-1.075)	1.24045e+06
NELL1	11	20,452,237-21,452,237	Yes	rs16907058	20952237	A	G	0.0499	1.43741e-08	1.043 (1.030-1.057)	1245236
BDNF	11	27,190,399-29,221,656	Yes	rs112220894	27690399	C	T	0.37156	2.23779e-18	1.030 (1.023-1.036)	1.24666e+06
				rs4923542	28507389	G	T	0.38747	4.12302e-13	1.021 (1.015-1.027)	1.24521e+06
				rs486129	28721656	A	T	0.76587	2.12795e-10	1.024 (1.017-1.031)	1.24666e+06
MPPED2, RP5-1024C24.1	11	29,840,725-31,108,133	Yes	rs2786257	30340725	G	A	0.27244	1.52315e-09	1.022 (1.015-1.029)	1.05438e+06
				rs11031140	30608133	A	G	0.15675	5.33943e-15	1.032 (1.024-1.040)	1.24666e+06
QSER1	11	31,941,377-33,427,778	Yes	rs7115190	32441377	T	C	0.4368	1.27175e-12	1.025 (1.018-1.031)	1.24477e+06
				rs145678014	32927778	G	T	0.96788	5.3925e-21	1.094 (1.074-1.113)	1.01434e+06
SLC1A2, PDHX, APIP	11	34,405,847-35,933,712	Yes	rs2956088	34905847	T	A	0.34959	1.11469e-13	1.025 (1.019-1.031)	1.24405e+06
				rs58090211	35433712	C	A	0.93261	2.87571e-11	1.045 (1.032-1.058)	1.13551e+06
HSD17B12	11	43,376,435-44,434,592	Yes	rs3736505	43876435	G	A	0.30328	1.69568e-15	1.026 (1.019-1.032)	1.24666e+06
				rs7115013	43934592	C	T	0.55189	2.51134e-08	1.018 (1.012-1.024)	1.24495e+06
CRY2	11	45,358,584-46,358,584	Yes	rs12419690	45858584	G	A	0.56423	2.86762e-20	1.030 (1.024-1.036)	1.24666e+06
C11orf49, NUP160	11	46,477,160-48,311,933	Yes	rs71474196	46977160	C	T	0.92547	1.734e-10	1.038 (1.027-1.050)	1.23246e+06
				rs2125838	47811933	A	G	0.62177	4.12977e-20	1.020 (1.014-1.026)	1.24608e+06
RP11-61N20.3	11	48,977,266-49,977,266	Yes	rs6485981	49477266	T	C	0.11948	1.77267e-18	1.039 (1.030-1.048)	1.24295e+06
OR5D18	11	55,010,606-56,010,606	Yes	rs11230823	55510606	T	C	0.15389	2.88382e-12	1.030 (1.022-1.038)	1.24473e+06
OR5B17	11	57,311,314-58,890,007	Yes	rs12418866	57811314	T	A	0.53745	8.85099e-09	1.017 (1.011-1.022)	1.24405e+06
				rs17489568	58390007	G	C	0.15959	1.58198e-13	1.032 (1.024-1.040)	1.24596e+06
FEN1	11	60,745,614-62,065,908	Yes	rs2943800	61245614	G	T	0.12194	1.23697e-12	1.035 (1.025-1.044)	1.23883e+06
				rs174541	61565908	T	C	0.6481	1.20733e-15	1.028 (1.021-1.034)	1.2032e+06
AP003774.1	11	63,531,241-64,531,241	Yes	rs35169799	64031241	T	C	0.05771	2.02409e-10	1.049 (1.034-1.063)	998163
MAP3K11, LTBP3	11	64,826,154-66,560,538	Yes	rs12789028	65326154	A	G	0.16009	5.08233e-27	1.044 (1.037-1.052)	1.24477e+06
				rs72924707	65576803	T	C	0.97876	1.69335e-09	1.068 (1.045-1.091)	1.00672e+06
				rs3814738	66060538	T	G	0.18992	1.51202e-11	1.027 (1.020-1.035)	1.24666e+06
TPCN2, CCND1	11	68,330,707-69,975,628	Yes	rs3750971	68830707	A	G	0.40214	1.91666e-15	1.027 (1.020-1.033)	1.2401e+06
				rs28599796	69088374	G	C	0.32346	4.75494e-11	1.023 (1.016-1.029)	1.24302e+06
				rs3918292	69457547	T	C	0.12822	2.3964e-19	1.047 (1.038-1.057)	1.22662e+06
				rs3918298	69463273	G	A	0.95126	2.72772e-37	1.093 (1.078-1.109)	1.23403e+06
				rs12281701	69475628	G	C	0.9684	7.02572e-12	1.091 (1.066-1.117)	667276
CENTD2, ARAP1	11	71,960,398-72,960,398	Yes	rs77464186	72460398	A	C	0.86968	6.3897e-88	1.090 (1.081-1.100)	1.24415e+06
C11orf30	11	74,045,378-76,656,973	Yes	rs512780	74545378	T	G	0.33587	3.70247e-09	1.021 (1.015-1.027)	1.24297e+06
				rs673335	75450576	C	T	0.25498	2.95622e-11	1.025 (1.018-1.032)	1.24477e+06
				rs17749202	75897374	T	C	0.7452	1.009e-08	1.021 (1.014-1.028)	1.23931e+06
				rs61894507	76156973	G	A	0.73547	3.09747e-13	1.026 (1.020-1.033)	1.24596e+06
TENM4	11	78,527,802-79,527,802	No	rs569296	79027802	G	C	0.35296	1.1201e-09	1.021 (1.015-1.027)	1.24666e+06
MTNR1B	11	92,169,186-93,513,531	Yes	rs61901515	92669186	A	G	0.03178	2.96953e-08	1.054 (1.034-1.074)	998304
				rs10830963	92708710	G	C	0.29448	3.58993e-132	1.080 (1.073-1.086)	1.23976e+06
				rs11020132	92716824	A	G	0.01716	5.26063e-10	1.096 (1.068-1.125)	1.02938e+06
				rs271035	92731478	T	A	0.63083	2.99061e-10	1.015 (1.009-1.021)	1.24477e+06
				rs141307757	92978858	G	A	0.0527	1.23891e-11	1.056 (1.041-1.071)	1.00296e+06
				rs57235767	93013531	C	T	0.71798	6.50758e-21	1.033 (1.026-1.040)	1.06577e+06
DYNC2H1	11	102,520,971-103,520,971	No	rs634366	103020971	C	T	0.71691	2.45458e-11	1.024 (1.017-1.030)	1.24666e+06
NCAM1	11	112,413,053-113,413,053	No	rs10891494	112913053	C	A	0.85391	9.36651e-09	1.026 (1.018-1.034)	1.24666e+06
AP006216.5	11	116,180,418-117,180,418	No	rs6589571	116680418	T	C	0.17123	1.71251e-10	1.022 (1.015-1.030)	1.24477e+06
FXYD6, FXYD2	11	117,193,255-118,193,255	Yes	rs529623	117693255	T	C	0.48831	2.59011e-18	1.028 (1.022-1.034)	1.24345e+06
HMBS	11	118,442,638-119,442,638	Yes	rs1614264	118942638	C	A	0.36966	6.01248e-13	1.021 (1.015-1.027)	1.2427e+06
ETS1	11	127,542,575-128,890,791	Yes	rs10893829	128042575	T	C	0.79102	1.64811e-21	1.034 (1.026-1.041)	1.24666e+06
				rs34086018	128204110	C	T	0.92836	2.06834e-08	1.035 (1.024-1.046)	1.24666e+06
				rs7104712	128235252	C	A	0.28027	6.82114e-25	1.035 (1.029-1.042)	1.24484e+06
				rs11819995	128389391	T	C	0.21451	8.84746e-24	1.037 (1.030-1.045)	1.24414e+06
				rs3935795	128390791	T	C	0.93571	3.59469e-09	1.038 (1.027-1.050)	1.24285e+06
CCDC77	12	4,797-1,004,797	No	rs2007537	504797	C	T	0.39377	1.59144e-11	1.023 (1.017-1.029)	1.24666e+06
CCND2	12	3,531,104-5,176,899	Yes	rs10848958	4031104	C	T	0.86544	6.53177e-14	1.036 (1.027-1.045)	1.24234e+06
				rs75640507	4241118	A	G	0.97178	1.1757e-13	1.064 (1.046-1.083)	1.2459e+06
				rs11063029	4301301	T	C	0.06508	1.45148e-23	1.070 (1.057-1.084)	1.01681e+06
				rs4140660	4310220	T	C	0.14895	2.57271e-15	1.034 (1.026-1.042)	1.24596e+06
				rs10219589	4340575	A	G	0.71433	1.26191e-12	1.014 (1.008-1.021)	1.24477e+06
				rs117380042	4372100	T	C	0.01183	2.77746e-09	1.101 (1.068-1.135)	981452
				rs4238013	4376089	C	T	0.205	6.64399e-26	1.042 (1.034-1.049)	1.24402e+06
				rs7304270	4381981	C	T	0.89701	1.5971e-23	1.059 (1.048-1.071)	1.18266e+06
				rs76895963	4384844	T	G	0.98178	4.63787e-236	1.590 (1.547-1.635)	987767
				rs3217860	4399050	G	A	0.33299	9.02896e-51	1.050 (1.044-1.057)	1.24142e+06
				rs3217893	4403876	C	T	0.9265	1.23651e-51	1.107 (1.093-1.121)	1.04236e+06
				rs3217907	4406836	A	C	0.35266	4.43476e-30	1.035 (1.029-1.042)	1.2426e+06
				rs142409867	4518681	A	G	0.99485	2.79476e-13	1.218 (1.160-1.278)	959976
				rs75291436	4580240	A	G	0.98874	4.61298e-08	1.104 (1.068-1.142)	982959
				rs10849094	4676899	C	G	0.93621	2.22378e-08	1.024 (1.012-1.036)	1.24521e+06
CHD4	12	6,212,980-7,212,980	Yes	rs7969177	6712980	A	G	0.13513	7.71807e-12	1.031 (1.022-1.040)	1.24165e+06
YBX3	12	10,375,928-11,375,928	No	rs77100210	10875928	A	C	0.95928	4.32207e-08	1.045 (1.030-1.060)	1.24666e+06
CDKN1B	12	12,371,099-13,691,175	Yes	rs2066827	12871099	G	T	0.24694	7.24091e-16	1.033 (1.026-1.041)	1.23199e+06
				rs7303887	13191175	T	C	0.22485	5.99561e-10	1.021 (1.014-1.029)	1.24295e+06
RNU6-837P	12	16,712,881-17,712,881	No	rs10744146	17212881	G	A	0.46943	3.94776e-08	1.018 (1.012-1.024)	1.24297e+06
PDE3A	12	19,762,545-21,092,624	Yes	rs75149408	20262545	A	G	0.01854	2.06375e-09	1.076 (1.052-1.101)	1.05749e+06
				rs7488780	20579392	G	C	0.83419	5.66851e-16	1.034 (1.025-1.042)	1.24402e+06
				rs11045247	20592624	A	G	0.08796	7.43931e-11	1.032 (1.022-1.042)	1.2427e+06
LDHB, KCNJ8, RP11-59N23.3	12	21,338,885-22,338,885	Yes	rs34084105	21838885	G	A	0.77516	1.95971e-14	1.030 (1.023-1.037)	1.24596e+06
ITPR2, RP11-283G6.4	12	25,773,088-26,974,867	Yes	rs1048155	26273088	G	C	0.58784	1.59122e-09	1.017 (1.010-1.023)	1.24596e+06
				rs10842708	26474867	G	A	0.40138	7.03058e-30	1.037 (1.031-1.044)	1.24233e+06
KLHDC5, RN7SKP15	12	27,312,337-28,462,103	Yes	rs61917473	27812337	G	A	0.90175	2.12571e-09	1.032 (1.022-1.042)	1.2459e+06
				rs11049114	27893346	A	G	0.19348	1.41584e-08	1.022 (1.014-1.029)	1.24666e+06
				rs10842991	27962103	C	T	0.79842	1.1856e-69	1.068 (1.060-1.075)	1.24484e+06
FAM60A, SINHCAF, DENND5B	12	30,874,655-31,993,435	Yes	rs146295182	31374655	A	G	0.01127	2.53978e-11	1.213 (1.143-1.288)	277161
				rs4931467	31379095	G	A	0.62023	5.88741e-15	1.026 (1.020-1.032)	1.24666e+06
				rs11051394	31493435	C	G	0.04358	6.23311e-29	1.088 (1.071-1.104)	1.16416e+06
PKP2, SYT10	12	32,870,406-33,870,406	Yes	rs6488140	33370406	A	G	0.3322	1.36926e-17	1.032 (1.024-1.039)	1.24477e+06
RP11-554L12.3	12	38,916,437-39,916,437	No	rs11514133	39416437	C	T	0.57104	1.09224e-10	1.023 (1.016-1.029)	1.24596e+06
PDZRN4	12	41,363,393-42,363,393	Yes	rs2730827	41863393	T	C	0.49494	3.09071e-15	1.024 (1.018-1.030)	1.22835e+06
ARID2	12	45,798,435-46,798,435	Yes	rs1650007	46298435	T	C	0.42823	1.13436e-08	1.013 (1.007-1.019)	1.11773e+06
H1FNT	12	48,212,932-49,212,932	Yes	rs2732469	48712932	T	A	0.67208	3.10166e-13	1.025 (1.019-1.031)	1.24504e+06
FAIM2	12	49,763,148-50,763,148	Yes	rs7132908	50263148	A	G	0.33221	1.83754e-23	1.033 (1.027-1.039)	1.24228e+06
SPRYD3	12	52,977,350-53,977,350	No	rs2683506	53477350	G	A	0.5188	3.78869e-08	1.013 (1.007-1.020)	1.24477e+06
PRIM1	12	56,646,069-58,348,708	Yes	rs2277339	57146069	G	T	0.13871	5.06763e-15	1.036 (1.027-1.044)	1.2216e+06
				rs2167306	57362345	G	T	0.16537	3.70358e-08	1.024 (1.016-1.032)	1.24666e+06
				rs3809113	57848708	C	G	0.42381	1.78872e-10	1.022 (1.016-1.028)	1.20087e+06
RP11-471N19.1	12	60,741,140-61,741,140	Yes	rs10784067	61241140	A	G	0.26162	1.60557e-09	1.022 (1.015-1.029)	1.24521e+06
RP11-631N16.2	12	62,510,358-63,510,358	No	rs10877892	63010358	G	A	0.17845	1.17573e-08	1.022 (1.015-1.030)	1.24596e+06
HMGA2, RPSAP52	12	65,716,162-66,926,835	Yes	rs2257883	66216162	A	G	0.26527	1.22058e-76	1.072 (1.064-1.080)	1.24666e+06
				rs116257126	66245053	A	G	0.01132	2.44024e-15	1.180 (1.136-1.225)	666272
				rs116979298	66338582	T	C	0.03033	2.09281e-12	1.074 (1.054-1.094)	1.00623e+06
				rs8756	66359752	A	C	0.60574	6.93089e-39	1.037 (1.031-1.043)	1.24228e+06
				rs7397918	66426835	T	C	0.33707	2.0391e-13	1.020 (1.014-1.027)	1.24479e+06
FRS2	12	69,473,392-70,473,392	No	rs3201	69973392	C	T	0.35956	2.47611e-08	1.019 (1.013-1.025)	1.24345e+06
TSPAN8, LGR5	12	70,963,415-72,156,547	Yes	rs10879248	71463415	C	A	0.35491	2.80281e-33	1.036 (1.030-1.042)	1.24666e+06
				rs1533104	71656547	T	C	0.47814	2.66899e-13	1.025 (1.019-1.032)	1.24087e+06
LIN7A	12	80,809,262-81,809,262	Yes	rs11114650	81309262	C	G	0.10467	1.4261e-08	1.033 (1.023-1.043)	1.24666e+06
RP11-362A1.2	12	81,900,498-82,900,498	No	rs999976	82400498	T	C	0.81379	7.33862e-10	1.024 (1.017-1.032)	1.24479e+06
RPS4XP15	12	87,843,574-88,843,574	Yes	rs4842471	88343574	C	T	0.24995	1.32506e-09	1.016 (1.009-1.023)	1.24666e+06
RP11-13A1.3, RP11-654D12.2	12	88,970,751-90,902,908	No	rs10858821	89470751	C	G	0.65822	2.37454e-09	1.004 (0.998-1.010)	1.2459e+06
				rs17250160	90402908	T	C	0.92205	4.13435e-08	1.029 (1.018-1.040)	1.24666e+06
SOCS2	12	93,468,256-94,468,256	No	rs1316739	93968256	A	G	0.29773	4.27077e-10	1.022 (1.016-1.029)	1.24666e+06
USP44	12	95,421,998-96,421,998	Yes	rs61939481	95921998	C	T	0.04601	7.9311e-11	1.050 (1.036-1.064)	1.2354e+06
RMST	12	97,348,910-98,348,910	Yes	rs6538804	97848910	C	G	0.58099	4.76905e-25	1.032 (1.026-1.039)	1.24477e+06
C12orf42	12	103,162,895-104,162,895	No	rs1520191	103662895	T	C	0.69466	3.85596e-13	1.026 (1.019-1.033)	1.20087e+06
WSCD2	12	108,129,780-109,129,780	Yes	rs1426371	108629780	G	A	0.70752	1.55264e-34	1.044 (1.037-1.050)	1.24666e+06
BRAP, SH2B3, ALDH2, PTPN11, HECTD4	12	111,741,766-112,741,766	Yes	rs671	112241766	G	A	0.93016	1.39836e-14	1.048 (1.032-1.064)	794611
RBM19	12	113,623,722-114,623,722	Yes	rs7307263	114123722	G	C	0.45549	7.8176e-10	1.014 (1.008-1.019)	1.24593e+06
KSR2, NOS1	12	117,912,373-118,912,373	Yes	rs34965774	118412373	A	G	0.18516	5.84079e-39	1.048 (1.041-1.056)	1.24596e+06
HNF1A	12	120,661,453-122,438,185	Yes	rs77045000	121161453	C	T	0.97416	7.74377e-14	1.023 (1.005-1.042)	1.2326e+06
				rs142775453	121186073	G	A	0.99245	6.10525e-10	1.148 (1.104-1.193)	993801
				rs73229142	121257090	T	C	0.95969	4.35123e-21	1.083 (1.066-1.101)	1.00303e+06
				rs572016	121279083	G	A	0.50712	1.85042e-17	1.018 (1.012-1.024)	1.24666e+06
				rs118074491	121363506	G	A	0.0105	1.30821e-23	1.226 (1.180-1.274)	675409
				rs1800574	121416864	T	C	0.02434	7.095e-47	1.152 (1.131-1.175)	1.16215e+06
				rs1169299	121429194	C	T	0.50208	1.26593e-50	1.026 (1.020-1.032)	1.24666e+06
				rs149282777	121436391	T	C	0.994	1.36755e-08	1.129 (1.079-1.182)	1.04002e+06
				rs74627567	121517609	T	C	0.03758	1.99125e-12	1.066 (1.048-1.084)	984514
				rs208311	121604314	G	A	0.27166	2.26563e-13	1.023 (1.017-1.030)	1.24479e+06
				rs141555626	121630339	G	A	0.9845	4.65645e-08	1.087 (1.058-1.118)	989405
				rs78628688	121930945	C	A	0.08888	4.37269e-08	1.026 (1.016-1.036)	1.11964e+06
				rs10849893	121938185	C	G	0.68547	4.22872e-12	1.024 (1.017-1.030)	1.24518e+06
ABCB9, MPHOSPH9	12	122,950,765-123,950,765	Yes	rs4148856	123450765	C	G	0.79462	6.59646e-20	1.032 (1.024-1.039)	1.24666e+06
FAM101A, NCOR2	12	124,008,976-125,326,462	Yes	rs11057418	124508976	C	G	0.22229	3.32244e-27	1.040 (1.033-1.048)	1.24044e+06
				rs34680764	124513777	T	G	0.87478	1.16135e-14	1.039 (1.029-1.048)	1.053e+06
				rs2229840	124826462	C	T	0.84661	5.7824e-09	1.026 (1.018-1.034)	1.23761e+06
ZNF10, EP400, FBRSL1	12	131,981,274-133,861,224	Yes	rs7302504	132481274	T	C	0.11591	1.07828e-09	1.031 (1.022-1.041)	1.2459e+06
				rs12811407	133069698	A	G	0.2732	6.32606e-34	1.042 (1.036-1.049)	1.23767e+06
				rs1009321	133361224	A	G	0.37973	2.18713e-13	1.024 (1.017-1.030)	1.06387e+06
SGCG, FGF9	13	22,089,883-23,809,382	Yes	rs9316706	22589883	A	G	0.73289	2.57777e-11	1.023 (1.016-1.030)	1.24666e+06
				rs314879	23309382	C	T	0.21485	2.34604e-21	1.036 (1.029-1.044)	1.24466e+06
RNF6	13	26,276,999-27,302,799	Yes	rs34584161	26776999	A	G	0.73294	1.10717e-53	1.054 (1.047-1.061)	1.24415e+06
				rs512306	26802799	C	T	0.11803	5.67784e-14	1.034 (1.025-1.043)	1.24666e+06
MTIF3, LINC00543	13	27,512,527-29,025,362	Yes	rs9512696	28012527	G	A	0.56762	9.71429e-09	1.015 (1.009-1.021)	1.24666e+06
				rs79033136	28525362	G	A	0.83137	4.68857e-10	1.028 (1.020-1.036)	1.24477e+06
HMGB1	13	30,517,258-31,517,258	Yes	rs12855502	31017258	C	T	0.78547	7.53269e-09	1.021 (1.013-1.028)	1.24596e+06
KL	13	32,986,529-34,191,171	Yes	rs9591408	33486529	A	T	0.65627	1.13786e-08	1.020 (1.014-1.026)	1244224
				rs57358169	33522341	T	G	0.96054	9.08841e-12	1.082 (1.059-1.105)	681961
				rs576674	33554302	G	A	0.21226	5.07256e-47	1.054 (1.046-1.061)	1.24152e+06
				rs2283368	33593270	T	C	0.84263	2.34542e-17	1.037 (1.029-1.046)	1.24521e+06
				rs36090640	33691171	T	A	0.7692	1.15559e-11	1.024 (1.017-1.031)	1.24666e+06
ELF1	13	41,100,687-42,100,687	Yes	rs9532707	41600687	G	C	0.68913	1.13544e-08	1.017 (1.011-1.024)	1.24484e+06
ZC3H13	13	46,018,966-47,018,966	Yes	rs2806924	46518966	C	T	0.70479	2.58026e-15	1.024 (1.018-1.031)	1.24596e+06
DLEU1, RP11-175B12.2	13	50,594,114-51,594,114	Yes	rs9316500	51094114	T	G	0.65952	4.49286e-32	1.039 (1.033-1.046)	1.24297e+06
OLFM4	13	53,607,583-54,607,583	Yes	rs9568868	54107583	T	G	0.15221	2.36838e-23	1.043 (1.035-1.051)	1.24666e+06
PCDH17, SRGAP2D	13	58,193,112-59,697,536	Yes	rs11148426	58693112	T	C	0.77458	6.80407e-17	1.028 (1.021-1.035)	1.24666e+06
				rs4432163	59197536	C	T	0.39203	6.00775e-09	1.018 (1.012-1.024)	1.24666e+06
DIAPH3	13	60,192,067-61,192,067	No	rs9598088	60692067	T	C	0.6906	1.54755e-08	1.010 (1.004-1.017)	1.24479e+06
HNRNPA3P5	13	65,704,880-66,704,880	Yes	rs9564268	66204880	T	C	0.49332	1.15488e-09	1.021 (1.015-1.028)	1.12037e+06
SPRY2	13	79,087,841-81,270,112	Yes	rs1576655	79587841	C	A	0.61401	4.54832e-09	1.017 (1.011-1.023)	1.24596e+06
				rs11620422	80586038	A	G	0.97443	5.14343e-09	1.067 (1.045-1.088)	1.03914e+06
				rs3850067	80592204	G	A	0.6723	2.08462e-08	1.017 (1.011-1.023)	1.24596e+06
				rs1215468	80707429	A	G	0.7072	6.81093e-105	1.072 (1.065-1.079)	1.24045e+06
				rs9565549	80770112	C	G	0.49667	2.87775e-14	1.016 (1.010-1.021)	1.24477e+06
MIR17HG	13	91,463,080-92,463,080	Yes	rs1475655	91963080	A	T	0.76059	2.35365e-45	1.048 (1.041-1.055)	1.24477e+06
GPC6	13	94,160,569-95,160,569	No	rs9561488	94660569	A	G	0.73943	2.65271e-10	1.021 (1.014-1.027)	1.24407e+06
STK24	13	98,609,816-99,609,816	No	rs3783007	99109816	G	T	0.36365	3.9824e-09	1.019 (1.013-1.025)	1.24666e+06
LIG4	13	108,304,608-109,304,608	No	rs59904581	108804608	C	G	0.07846	5.10841e-13	1.042 (1.031-1.052)	1.2459e+06
IRS2	13	109,427,086-110,926,871	Yes	rs9301365	109927086	T	C	0.40999	5.55177e-14	1.024 (1.018-1.031)	1.24596e+06
				rs9521510	110426871	T	C	0.66995	1.00362e-08	1.019 (1.013-1.025)	1.24666e+06
TFDP1	13	113,777,201-114,777,201	No	rs2316118	114277201	A	G	0.40913	3.00628e-08	1.017 (1.011-1.023)	1.2459e+06
SLC7A7	14	22,789,189-23,789,189	Yes	rs17122782	23289189	C	T	0.16159	4.5823e-10	1.028 (1.020-1.036)	1.24405e+06
NYNRIN	14	24,378,370-25,378,370	Yes	rs12437434	24878370	C	T	0.92758	2.47749e-12	1.046 (1.033-1.059)	1.23653e+06
RP11-388G3.1	14	25,449,277-26,449,277	Yes	rs1955851	25949277	T	G	0.65598	4.36436e-12	1.022 (1.016-1.028)	1.24526e+06
PRKD1	14	29,244,532-30,570,659	Yes	rs8005994	29744532	A	G	0.63342	1.58242e-10	1.021 (1.015-1.027)	1.24666e+06
				rs3783300	30070659	A	C	0.38925	3.36342e-11	1.022 (1.016-1.028)	1.24297e+06
AKAP6	14	32,803,540-33,803,540	Yes	rs12883788	33303540	T	C	0.38075	1.34295e-23	1.033 (1.026-1.039)	1.24419e+06
RP11-85K15.2	14	34,955,979-35,955,979	Yes	rs10149083	35455979	A	G	0.44324	1.36168e-08	1.019 (1.013-1.025)	1.24666e+06
CLEC14A	14	38,300,704-39,300,704	Yes	rs4901812	38800704	G	A	0.67087	2.53473e-32	1.039 (1.033-1.046)	1.24666e+06
MDGA2	14	46,796,764-47,796,764	Yes	rs12896030	47296764	C	T	0.57033	8.05345e-10	1.020 (1.014-1.026)	1.24402e+06
SOS2	14	50,155,357-51,155,357	No	rs72681869	50655357	G	C	0.99423	1.53297e-09	1.161 (1.113-1.212)	971735
RP11-349A22.5, PSMA3	14	58,252,587-59,252,587	Yes	rs7147757	58752587	G	C	0.48956	1.39105e-14	1.024 (1.018-1.030)	1.24405e+06
MNAT1	14	60,680,657-61,680,657	Yes	rs3742636	61180657	T	G	0.33375	8.63981e-16	1.024 (1.018-1.031)	1.24222e+06
DCAF5	14	69,063,295-70,063,295	Yes	rs10130013	69563295	G	A	0.46546	2.55417e-13	1.017 (1.011-1.023)	1.24484e+06
LRRC74A, C14orf166B	14	76,800,863-78,348,618	Yes	rs2056857	77300863	C	T	0.6005	8.67964e-18	1.027 (1.021-1.033)	1.24596e+06
				rs72627182	77379704	G	A	0.17387	8.50843e-15	1.029 (1.021-1.037)	1.24199e+06
				rs7150718	77848618	G	C	0.52665	2.28107e-08	1.018 (1.012-1.025)	1.11156e+06
NRXN3	14	79,325,106-80,670,870	Yes	rs61993073	79825106	C	T	0.90607	3.15842e-08	1.032 (1.021-1.043)	1.05269e+06
				rs7156625	79942647	A	G	0.21986	2.23107e-36	1.051 (1.043-1.058)	1.07169e+06
				rs2371064	80170870	G	A	0.30844	2.68082e-09	1.023 (1.016-1.030)	1.10969e+06
FOXN3	14	89,056,247-90,555,468	Yes	rs35368444	89556247	T	G	0.05256	1.29695e-11	1.047 (1.034-1.060)	1.24666e+06
				rs35889227	90055468	G	T	0.55131	1.66303e-19	1.030 (1.023-1.036)	1.24477e+06
SMEK1	14	91,472,752-92,472,752	Yes	rs2025067	91972752	T	C	0.49654	1.08708e-15	1.024 (1.018-1.030)	1.24666e+06
BCL11B	14	99,200,080-100,200,080	No	rs4082793	99700080	C	T	0.70604	2.24322e-10	1.021 (1.014-1.027)	1.24666e+06
DLK1, MEG3	14	100,655,536-102,031,854	Yes	rs7145337	101155536	C	T	0.47756	2.59978e-12	1.022 (1.015-1.029)	1.23941e+06
				rs10147577	101239087	G	A	0.92087	4.11528e-09	1.002 (0.990-1.014)	1.24063e+06
				rs73347525	101255172	A	G	0.79055	7.68159e-33	1.045 (1.038-1.053)	1.23883e+06
				rs61385262	101270219	T	C	0.03425	9.31935e-09	1.051 (1.034-1.068)	1.23514e+06
				rs2295388	101309759	G	A	0.79754	2.25668e-09	1.023 (1.016-1.030)	1.24479e+06
				rs61992671	101531854	A	G	0.66287	3.95649e-20	1.034 (1.027-1.041)	1.22576e+06
MARK3, TRAF3	14	102,727,852-104,746,362	Yes	rs8020605	103227852	G	T	0.28072	6.42577e-10	1.015 (1.008-1.021)	1.24402e+06
				rs1022736	103998423	G	C	0.72357	8.7934e-11	1.022 (1.015-1.028)	1.24666e+06
				rs113345285	104246362	C	T	0.10713	2.40643e-11	1.032 (1.022-1.043)	988063
KLF13	15	31,225,775-32,225,775	No	rs7403010	31725775	T	C	0.72482	6.08083e-10	1.017 (1.010-1.023)	1.2459e+06
DPH6-AS1	15	35,435,113-36,435,113	Yes	rs12913098	35935113	A	C	0.88928	1.79067e-09	1.014 (1.005-1.023)	1.24419e+06
C15orf52, INFAM2, RP11-624L4.1, RASGRP1	15	37,524,821-41,241,295	Yes	rs2382031	38024821	C	A	0.69412	3.57911e-09	1.022 (1.015-1.028)	1.24608e+06
				rs8043085	38828140	T	G	0.28712	4.12794e-27	1.037 (1.030-1.043)	1.24415e+06
				rs10152999	39653053	A	C	0.49779	8.43937e-11	1.019 (1.013-1.024)	1.24666e+06
				rs16970349	40384132	A	G	0.06632	1.82132e-14	1.050 (1.038-1.062)	1.23964e+06
				rs34245505	40397191	G	C	0.16393	3.01986e-20	1.039 (1.031-1.048)	1.24666e+06
				rs4924455	40633138	A	T	0.80374	2.17896e-27	1.050 (1.041-1.059)	1.24451e+06
				rs12898690	40741295	A	G	0.29324	5.56428e-13	1.021 (1.014-1.028)	1.2459e+06
LTK	15	41,615,747-42,615,747	Yes	rs3959569	42115747	C	G	0.28276	1.24112e-13	1.025 (1.019-1.032)	1.24297e+06
PPIP5K1, STRC	15	43,395,118-44,395,118	Yes	rs2447198	43895118	T	C	0.81259	3.40653e-14	1.033 (1.025-1.041)	1.24477e+06
RP11-315O8.1, FKSG62	15	45,976,157-47,915,535	No	rs10519049	46476157	G	A	0.35854	5.1408e-10	1.020 (1.014-1.026)	1.24484e+06
				rs62015803	47415535	G	A	0.29888	1.90866e-10	1.021 (1.015-1.028)	1.24666e+06
FAM227B	15	49,372,347-50,372,347	Yes	rs7161744	49872347	C	A	0.42851	4.0066e-08	1.018 (1.013-1.024)	1.24666e+06
ONECUT1, WDR72, MYO5C	15	51,406,987-54,521,967	Yes	rs750163	51906987	A	G	0.52436	4.84317e-09	1.018 (1.012-1.024)	1.24666e+06
				rs149336329	52587740	G	T	0.96242	6.21736e-26	1.085 (1.069-1.101)	1.24353e+06
				rs28475375	53088801	A	G	0.14684	9.78078e-14	1.032 (1.024-1.040)	1.24596e+06
				rs11853527	54021967	G	C	0.35721	2.74305e-08	1.019 (1.013-1.025)	1.24666e+06
TCF12	15	56,385,148-57,905,674	Yes	rs139219993	56885148	G	C	0.0122	1.03981e-08	1.094 (1.062-1.126)	1.01071e+06
				rs2615231	57405674	A	G	0.53189	2.28755e-14	1.024 (1.018-1.030)	1.2459e+06
C2CD4A, C2CD4B	15	61,718,098-62,891,608	Yes	rs146692251	62218098	T	C	0.99109	9.66014e-09	1.132 (1.090-1.175)	1.0769e+06
				rs7163757	62391608	C	T	0.53151	1.5364e-64	1.048 (1.042-1.054)	1.24228e+06
USP3	15	63,597,938-64,597,938	Yes	rs1396713	64097938	C	T	0.54769	8.29161e-22	1.032 (1.026-1.039)	1.24666e+06
DPP8	15	65,243,050-66,243,050	No	rs12909009	65743050	A	G	0.71545	4.31033e-08	1.018 (1.011-1.025)	1.24666e+06
MAP2K5	15	66,373,916-68,580,886	Yes	rs2469102	66873916	G	T	0.73485	4.7602e-08	1.021 (1.014-1.028)	1.24596e+06
				rs55970476	67019975	T	A	0.12769	2.72915e-08	1.027 (1.019-1.036)	1.24549e+06
				rs28836514	67262832	T	C	0.11882	9.53465e-11	1.031 (1.022-1.040)	1.24666e+06
				rs4776970	68080886	A	T	0.52397	7.25171e-24	1.031 (1.025-1.038)	1.24036e+06
GRAMD2	15	71,978,513-72,978,513	No	rs8026894	72478513	G	A	0.06656	1.84502e-09	1.033 (1.021-1.045)	1.2459e+06
PML	15	73,829,193-74,829,193	Yes	rs7183908	74329193	C	T	0.54	5.56899e-10	1.019 (1.014-1.025)	1.24415e+06
PTPN9, SIN3A	15	75,303,200-76,937,983	Yes	rs12708519	75803200	T	C	0.69301	4.07368e-40	1.043 (1.037-1.050)	1.24593e+06
				rs8043371	76437983	G	T	0.1363	4.40874e-08	1.028 (1.019-1.037)	1.08995e+06
HMG20A	15	77,106,303-78,312,028	Yes	rs62008456	77606303	T	C	0.03355	5.03331e-09	1.056 (1.037-1.075)	1.03198e+06
				rs952472	77776562	C	A	0.61357	2.84428e-99	1.067 (1.060-1.073)	1.24666e+06
				rs34080199	77812028	G	A	0.04392	6.61881e-15	1.068 (1.051-1.084)	1.00997e+06
ZFAND6	15	79,928,575-80,928,575	No	rs7172637	80428575	A	T	0.56502	4.5527e-09	1.017 (1.011-1.023)	1.24405e+06
FSD2	15	83,253,712-84,253,712	Yes	rs28538218	83753712	A	G	0.64115	1.13182e-08	1.020 (1.014-1.026)	1.22765e+06
AP3S2	15	89,907,119-90,907,119	Yes	rs2165069	90407119	C	T	0.25665	1.09267e-60	1.057 (1.050-1.064)	1.22759e+06
PRC1	15	91,013,157-92,195,362	Yes	rs2890156	91513157	A	T	0.22037	4.65272e-59	1.062 (1.055-1.070)	1.24576e+06
				rs10520699	91522966	G	A	0.89106	2.1475e-08	1.035 (1.024-1.046)	997807
				rs9672505	91695362	A	G	0.11082	4.38033e-08	1.031 (1.021-1.041)	1.22557e+06
RP11-266O8.1, RGMA	15	93,332,067-94,425,327	Yes	rs7167984	93832067	G	A	0.77104	1.06767e-23	1.041 (1.033-1.048)	1.24506e+06
				rs4777857	93925327	G	A	0.45646	3.79525e-16	1.026 (1.020-1.031)	1.23944e+06
RP11-57P19.1	15	94,770,905-95,770,905	No	rs11633473	95270905	G	A	0.37335	3.61658e-08	1.018 (1.012-1.024)	1.24388e+06
IGF1R	15	98,738,661-99,738,661	Yes	rs62024481	99238661	C	T	0.81238	9.03964e-10	1.023 (1.016-1.031)	1.24506e+06
LMF1, ITFG3	16	0-1,836,403	Yes	rs117064493	261116	C	T	0.97661	3.69839e-09	1.071 (1.049-1.094)	979633
				rs55857387	300388	T	C	0.75255	4.99386e-32	1.041 (1.034-1.048)	1.24477e+06
				rs34665498	337691	C	T	0.86939	8.94009e-13	1.034 (1.025-1.042)	1.23555e+06
				rs9889137	968717	C	T	0.4428	1.11559e-09	1.019 (1.013-1.025)	1.24199e+06
				rs4988483	1129010	A	C	0.03947	1.34629e-08	1.057 (1.039-1.076)	969669
				rs34569984	1248374	C	G	0.21314	7.44895e-10	1.026 (1.018-1.033)	1.17132e+06
				rs4984797	1336403	G	A	0.44517	2.16698e-08	1.021 (1.014-1.027)	1.08338e+06
CLUAP1, SLX4	16	2,830,179-4,945,327	Yes	rs458522	3330179	T	C	0.23587	2.12253e-08	1.021 (1.014-1.028)	1.24124e+06
				rs3751837	3583173	T	C	0.23616	1.09734e-22	1.036 (1.029-1.043)	1.24463e+06
				rs56104880	4361138	C	T	0.34668	1.57845e-09	1.022 (1.015-1.028)	1.23863e+06
				rs3747579	4445327	C	T	0.33155	1.82238e-10	1.021 (1.014-1.028)	1.23579e+06
RP11-420N3.2, RBFOX1	16	6,034,122-7,034,122	No	rs1420076	6534122	C	G	0.78896	1.94785e-08	1.025 (1.017-1.033)	1.23085e+06
RP11-297M9.1	16	9,235,857-10,235,857	No	rs316371	9735857	T	C	0.51616	4.8748e-08	1.018 (1.012-1.024)	1.22898e+06
NTAN1	16	14,653,717-15,653,717	Yes	rs9927842	15153717	T	C	0.18662	1.56552e-13	1.029 (1.022-1.037)	1.24183e+06
GP2	16	19,755,123-20,870,981	Yes	rs11074446	20255123	T	C	0.82166	3.77373e-12	1.028 (1.021-1.036)	1.24484e+06
				rs73541251	20331737	G	C	0.07061	8.4945e-16	1.033 (1.021-1.045)	1.23989e+06
				rs9929710	20370981	A	C	0.6233	1.4645e-09	1.020 (1.014-1.027)	1.24596e+06
TNRC6A, CTD-2515A14.1, AQP8	16	24,316,492-25,736,955	No	rs2059134	24816492	A	G	0.76825	2.86818e-09	1.021 (1.014-1.028)	1.24414e+06
				rs10852284	25236955	C	T	0.60142	3.75063e-08	1.019 (1.013-1.025)	1.24402e+06
ATP2A1	16	28,415,527-29,415,527	Yes	rs10499	28915527	G	A	0.28011	5.47567e-13	1.026 (1.020-1.033)	1.24608e+06
FAM57B, TMEM219	16	29,483,119-30,483,119	Yes	rs9932196	29983119	T	G	0.41597	3.96916e-17	1.025 (1.019-1.031)	1240538
KAT8, RP11-196G11.4	16	30,629,942-31,629,942	No	rs1978487	31129942	T	C	0.5158	3.69541e-08	1.010 (1.004-1.017)	1.24119e+06
RP11-98C8.1	16	48,548,190-49,548,190	No	rs13339351	49048190	C	T	0.35784	8.01262e-10	1.019 (1.014-1.025)	1.24596e+06
FTO	16	52,927,421-54,870,634	Yes	rs117515728	53427421	T	C	0.02051	5.40962e-09	1.078 (1.054-1.103)	996832
				rs62048489	53454855	G	T	0.9303	2.11542e-18	1.060 (1.046-1.074)	1.00302e+06
				rs3095633	53541478	C	T	0.44379	9.3744e-13	1.022 (1.016-1.028)	1.23653e+06
				rs113810193	53543205	G	A	0.04025	9.91092e-15	1.072 (1.054-1.090)	993601
				rs4548860	53772994	T	C	0.87833	1.44244e-12	1.033 (1.024-1.043)	1.24477e+06
				rs1558902	53803574	A	T	0.32097	0	1.127 (1.120-1.134)	1.24549e+06
				rs145904814	53813952	A	T	0.012	3.17107e-09	1.106 (1.071-1.141)	979429
				rs73612051	53828037	C	T	0.93431	2.17445e-15	1.042 (1.030-1.054)	1.24415e+06
				rs62033416	53838658	G	A	0.89214	4.37105e-18	1.043 (1.034-1.053)	1.24666e+06
				rs139891432	53843623	A	G	0.02347	5.77578e-20	1.118 (1.094-1.144)	969319
				rs4783837	54370634	C	T	0.90181	3.08088e-11	1.037 (1.027-1.048)	1.24543e+06
PKD1L3, IL34, NFAT5	16	69,250,849-70,250,849	Yes	rs2917677	69750849	C	T	0.66633	6.03763e-32	1.038 (1.032-1.045)	1.24666e+06
RP11-346C20.3, ZFHX3	16	72,597,029-73,597,029	Yes	rs7498798	73097029	G	A	0.38577	7.03822e-22	1.029 (1.023-1.035)	1.24344e+06
BCAR1, CTRB2	16	74,746,035-75,746,035	Yes	rs72802365	75246035	G	C	0.94194	3.75685e-73	1.123 (1.109-1.137)	1.2301e+06
MON1B	16	76,732,746-77,732,746	No	rs72798545	77232746	C	A	0.13533	3.07183e-10	1.030 (1.021-1.038)	1.23085e+06
CMIP	16	81,034,790-82,109,553	Yes	rs2925979	81534790	T	C	0.30787	1.01838e-33	1.039 (1.033-1.046)	1.22647e+06
				rs7189295	81609553	A	G	0.46022	4.87239e-10	1.021 (1.015-1.027)	1.23015e+06
RP11-505K9.4	16	83,480,529-84,480,529	No	rs4782568	83980529	G	C	0.49367	8.45109e-14	1.025 (1.019-1.031)	1.2243e+06
GINS2	16	85,204,584-86,959,737	Yes	rs2303202	85704584	G	A	0.41939	4.05349e-12	1.021 (1.015-1.027)	1.22634e+06
				rs35825770	86459737	C	G	0.59532	1.64179e-09	1.021 (1.015-1.027)	1.22784e+06
ZFPM1	16	88,054,480-89,054,480	Yes	rs9937296	88554480	C	T	0.80258	1.98896e-15	1.030 (1.023-1.038)	1.1849e+06
SPG7, RPL13	16	89,131,665-90,286,761	Yes	rs17471624	89631665	C	T	0.13339	8.4629e-15	1.036 (1.027-1.044)	1.22297e+06
				rs28592184	89681640	G	A	0.89335	1.93571e-08	1.037 (1.026-1.049)	1.2059e+06
				rs56283750	89786761	T	C	0.45228	2.06072e-16	1.027 (1.020-1.033)	1.22354e+06
VPS53	17	19,554-2,809,929	Yes	rs36027158	519554	A	G	0.12428	8.91608e-11	1.032 (1.023-1.041)	1.24521e+06
				rs9893867	1510048	G	A	0.19289	5.50938e-13	1.033 (1.025-1.041)	1.08763e+06
				rs59278436	2309929	A	G	0.63018	5.76335e-09	1.020 (1.014-1.026)	1.24332e+06
ENO3, ZZEF1	17	3,328,086-5,307,098	Yes	rs1043246	3828086	G	C	0.18445	2.24505e-27	1.049 (1.040-1.058)	1.07678e+06
				rs8082265	3838761	C	T	0.86163	5.76754e-22	1.046 (1.037-1.056)	1.04457e+06
				rs72827349	3980551	A	C	0.02055	3.91693e-15	1.099 (1.075-1.124)	991989
				rs7224685	4014384	T	G	0.29925	1.0425e-44	1.046 (1.039-1.052)	1.24666e+06
				rs3966782	4807098	C	T	0.46777	6.67054e-09	1.019 (1.013-1.025)	1.24596e+06
SAT2, SLC16A11, SLC16A13	17	6,053,168-8,037,792	Yes	rs9900150	6553168	G	A	0.46919	1.66728e-08	1.017 (1.011-1.022)	1.24479e+06
				rs113748381	6953155	A	G	0.04479	2.97219e-40	1.097 (1.082-1.113)	1.24632e+06
				rs727428	7537792	T	C	0.46887	8.37528e-11	1.021 (1.015-1.026)	1.24228e+06
GLP2R	17	9,291,549-10,291,549	Yes	rs17676097	9791549	G	A	0.23739	2.82693e-11	1.028 (1.020-1.035)	1.10279e+06
RAI1	17	16,842,768-18,251,478	Yes	rs12453750	17342768	C	G	0.68268	5.28424e-10	1.021 (1.015-1.028)	1.24477e+06
				rs56745821	17509992	A	G	0.28333	3.81159e-08	1.015 (1.008-1.021)	1.24477e+06
				rs1108646	17751478	A	G	0.45585	5.08501e-17	1.026 (1.019-1.032)	1.23935e+06
KCNJ12	17	20,779,289-21,779,289	Yes	rs7213608	21279289	C	T	0.32233	1.15674e-10	1.022 (1.016-1.029)	1.23954e+06
CRYBA1	17	27,148,435-28,148,435	Yes	rs797971	27648435	C	G	0.516	3.84004e-14	1.023 (1.017-1.028)	1.24329e+06
NF1	17	29,204,002-30,204,002	Yes	rs1048317	29704002	T	C	0.39936	5.57253e-28	1.034 (1.028-1.040)	1.2427e+06
MYO19	17	34,366,546-35,366,546	Yes	rs2306593	34866546	C	T	0.52925	1.69912e-10	1.021 (1.015-1.026)	1.24596e+06
HNF1B, TCF2	17	35,530,408-36,602,381	Yes	rs3094503	36030408	A	C	0.8528	5.57403e-17	1.038 (1.029-1.046)	1.2402e+06
				rs3094515	36043653	C	T	0.59484	7.72039e-14	1.025 (1.018-1.031)	1.23021e+06
				rs3110641	36047417	G	A	0.72852	2.60875e-44	1.049 (1.042-1.055)	1.2427e+06
				rs4635384	36055558	G	A	0.38422	3.15064e-27	1.030 (1.024-1.036)	1.24402e+06
				rs12943407	36088329	G	A	0.84331	2.77679e-09	1.028 (1.020-1.037)	1.2198e+06
				rs11651052	36102381	A	G	0.43023	1.93064e-123	1.067 (1.061-1.073)	1.24168e+06
NEUROD2	17	37,246,307-38,246,307	Yes	rs11078916	37746307	T	C	0.36345	1.41503e-13	1.025 (1.019-1.031)	1.2459e+06
MLX, LINC00910, RP11-400F19.6	17	40,206,273-41,956,413	Yes	rs676387	40706273	A	C	0.29756	7.52268e-25	1.034 (1.028-1.041)	1.24521e+06
				rs56799554	41456413	G	A	0.20569	1.81018e-10	1.025 (1.018-1.032)	1.23941e+06
ACBD4	17	42,718,259-43,718,259	No	rs11653796	43218259	G	A	0.23279	4.69491e-08	1.021 (1.015-1.028)	1.24199e+06
KANSL1	17	43,786,384-44,786,384	No	rs4792837	44286384	C	A	0.6462	4.52104e-10	1.024 (1.017-1.032)	910107
GIP, TTLL6, CBX1	17	45,678,674-47,560,322	Yes	rs3744347	46178674	A	G	0.75716	6.73221e-16	1.030 (1.023-1.037)	1.24666e+06
				rs35895680	47060322	C	A	0.76604	3.88171e-31	1.044 (1.036-1.051)	1.23953e+06
ITGA3	17	47,664,330-48,664,330	No	rs112297357	48164330	C	A	0.86418	7.77143e-11	1.027 (1.018-1.036)	1.20267e+06
PPM1E	17	56,466,052-57,466,052	No	rs11659035	56966052	T	C	0.35408	8.83695e-11	1.022 (1.016-1.028)	1.22835e+06
RPS6KB1	17	57,473,096-58,473,096	No	rs8068913	57973096	C	T	0.75203	6.81378e-09	1.023 (1.016-1.030)	1.06758e+06
ERN1, ACE	17	60,136,826-62,699,136	Yes	rs11657101	60636826	G	A	0.71144	8.2659e-12	1.023 (1.016-1.029)	1.23983e+06
				rs4311	61560763	T	C	0.41964	4.72768e-10	1.021 (1.015-1.026)	1.24129e+06
				rs72845888	61667008	C	T	0.95032	3.38066e-12	1.059 (1.044-1.074)	1.02331e+06
				rs10853047	62199136	C	T	0.1933	1.78517e-17	1.039 (1.030-1.048)	1.00928e+06
PITPNC1, BPTF	17	65,151,268-66,949,122	Yes	rs77746881	65651268	A	G	0.07957	2.05654e-16	1.046 (1.035-1.057)	1.24581e+06
				rs12601921	65825354	T	C	0.29017	1.26747e-26	1.039 (1.032-1.046)	1.24666e+06
				rs35722605	66383608	C	T	0.83744	4.14963e-08	1.025 (1.017-1.033)	1.24156e+06
				rs883541	66449122	G	A	0.26708	4.00784e-12	1.026 (1.019-1.032)	1.24045e+06
SLC39A11	17	69,796,543-71,506,512	Yes	rs11653006	70296543	G	A	0.54957	6.8076e-11	1.021 (1.015-1.026)	1.24666e+06
				rs61736066	70645032	G	A	0.88937	1.92231e-11	1.035 (1.026-1.045)	1.24109e+06
				rs11077654	71006512	C	A	0.77848	6.68104e-13	1.028 (1.021-1.036)	1.24297e+06
SUMO2	17	72,678,311-74,254,806	Yes	rs10401019	73178311	T	C	0.40584	6.95505e-11	1.021 (1.015-1.028)	1.24199e+06
				rs2444842	73754806	G	A	0.75076	2.9285e-08	1.020 (1.013-1.027)	1.23797e+06
CYTH1	17	76,258,251-77,258,251	Yes	rs7221314	76758251	A	G	0.68265	1.80518e-23	1.034 (1.027-1.040)	1.24297e+06
RPTOR	17	77,396,764-79,257,626	Yes	rs62076641	77896764	T	C	0.7225	1.27292e-09	1.021 (1.015-1.028)	1.23735e+06
				rs11150745	78757626	A	G	0.72452	5.47004e-14	1.025 (1.019-1.032)	1.2459e+06
WDR45B, FN3KRP	17	80,107,830-81,183,980	No	rs4789816	80607830	A	C	0.28528	4.95125e-09	1.020 (1.014-1.027)	1.24124e+06
				rs9895455	80683980	T	C	0.31658	2.42731e-10	1.020 (1.014-1.026)	1.24199e+06
RP11-161I6.2	18	1,339,564-2,339,564	No	rs8097544	1839564	G	A	0.15205	2.99476e-15	1.036 (1.028-1.045)	1.22539e+06
EMILIN2	18	2,346,812-3,346,812	No	rs11664106	2846812	A	T	0.68605	1.04776e-09	1.023 (1.016-1.030)	1.09207e+06
LAMA1	18	6,576,836-7,576,836	Yes	rs9948462	7076836	T	C	0.46696	1.54047e-26	1.032 (1.026-1.038)	1.24415e+06
C18orf8	18	20,600,504-21,600,504	Yes	rs1788819	21100504	G	A	0.25826	4.14146e-19	1.033 (1.026-1.039)	1.2459e+06
NOL4	18	31,194,567-32,194,567	Yes	rs4293449	31694567	T	C	0.8675	3.13701e-09	1.019 (1.011-1.028)	1.24596e+06
COMMD9	18	35,778,709-37,094,057	Yes	rs62080313	36278709	C	T	0.11317	2.31587e-09	1.021 (1.012-1.031)	1.05027e+06
				rs2958610	36594057	T	G	0.84616	1.99592e-13	1.033 (1.025-1.042)	1.24666e+06
LINC00907	18	39,572,230-41,202,833	Yes	rs7232699	40072230	T	C	0.19891	8.61165e-11	1.025 (1.018-1.032)	1.24479e+06
				rs7242026	40702833	T	C	0.57505	9.48242e-09	1.019 (1.013-1.025)	1.24666e+06
SETBP1, SLC14A2	18	41,826,974-43,448,994	No	rs58306981	42326974	C	A	0.31828	2.02172e-08	1.016 (1.010-1.023)	1.24407e+06
				rs2247326	42948994	T	G	0.67699	3.94695e-11	1.024 (1.018-1.031)	1.24596e+06
DCC	18	50,340,102-51,340,102	No	rs8089704	50840102	A	C	0.74908	4.20129e-08	1.019 (1.012-1.026)	1.24479e+06
TCF4	18	52,346,725-53,928,347	Yes	rs1942569	52846725	G	T	0.46655	3.41796e-08	1.016 (1.010-1.022)	1.24479e+06
				rs72926932	53050646	C	A	0.06474	1.70274e-23	1.070 (1.057-1.084)	1049895
				rs17089932	53428347	T	C	0.21802	6.64663e-15	1.029 (1.021-1.036)	1.24404e+06
WDR7	18	54,078,482-55,078,482	Yes	rs10048404	54578482	C	T	0.69093	1.0631e-12	1.025 (1.019-1.031)	1.22247e+06
RNU4-17P, GRP, MC4R	18	56,376,430-58,528,972	Yes	rs9957320	56876430	G	T	0.82313	5.32645e-19	1.035 (1.027-1.042)	1.24666e+06
				rs6567160	57829135	C	T	0.21736	6.0259e-67	1.061 (1.054-1.068)	1.24479e+06
				rs78769612	58028972	G	T	0.97949	7.29504e-22	1.110 (1.088-1.132)	1.24526e+06
BCL2A	18	60,345,884-61,482,168	Yes	rs12454712	60845884	T	C	0.59849	4.73897e-33	1.036 (1.030-1.042)	1.24108e+06
				rs12970504	60895919	C	T	0.17124	1.31538e-10	1.028 (1.020-1.035)	1.24477e+06
				rs12455492	60982168	G	T	0.12748	4.68089e-10	1.028 (1.020-1.037)	1.24152e+06
CDH7	18	62,958,281-63,958,281	Yes	rs35419009	63458281	T	G	0.30959	7.12696e-15	1.026 (1.020-1.033)	1.24402e+06
RP11-173L6.1	18	73,001,475-74,001,475	No	rs12964145	73501475	C	G	0.34269	1.68067e-08	1.019 (1.013-1.026)	1.24666e+06
ZNF236	18	74,082,340-75,082,340	Yes	rs2658746	74582340	C	T	0.42737	1.2092e-22	1.030 (1.025-1.036)	1.24338e+06
NFATC1	18	76,656,537-77,656,537	No	rs8096658	77156537	C	G	0.59085	1.0452e-08	1.021 (1.014-1.027)	1.19995e+06
TCF3	19	318,284-2,365,673	Yes	rs8108446	818284	A	G	0.47414	1.46449e-10	1.021 (1.015-1.027)	1.19985e+06
				rs12461269	1167922	G	A	0.69269	1.19199e-14	1.027 (1.020-1.033)	1.17074e+06
				rs34072429	1224518	T	C	0.13213	2.59922e-09	1.027 (1.018-1.036)	1.18642e+06
				rs62128838	1236481	C	T	0.94914	2.2792e-08	1.046 (1.030-1.061)	1.04897e+06
				rs4807125	1646712	T	C	0.12845	4.02144e-11	1.031 (1.022-1.040)	1.20211e+06
				rs28626548	1865673	A	G	0.74197	1.73715e-09	1.023 (1.016-1.030)	1.22016e+06
NCLN	19	2,684,010-3,684,010	No	rs75620555	3184010	C	G	0.94976	2.88363e-08	1.042 (1.027-1.057)	1.22623e+06
UHRF1, PTPRS, KDM4B	19	4,536,730-5,536,730	Yes	rs56249413	5036730	A	G	0.19567	1.96725e-12	1.028 (1.020-1.035)	1.23878e+06
MAP2K7, INSR, AC010336.1	19	6,686,333-8,929,323	Yes	rs10416539	7186333	C	T	0.895	1.3014e-10	1.020 (1.011-1.030)	1.24666e+06
				rs4804420	7226190	G	A	0.2076	4.75941e-14	1.024 (1.017-1.031)	1.24666e+06
				rs10427109	7293560	C	T	0.06173	5.33985e-13	1.049 (1.036-1.063)	1.23686e+06
				rs2115107	7968168	A	G	0.40052	4.22704e-32	1.037 (1.031-1.043)	1.24057e+06
				rs116843064	8429323	G	A	0.98121	3.03217e-17	1.120 (1.093-1.148)	976259
FARSA, ZNF799, GCDH	19	12,009,536-13,659,859	Yes	rs4804181	12509536	A	C	0.73509	6.24728e-19	1.033 (1.026-1.040)	1.24271e+06
				rs3111316	13038415	A	G	0.62947	7.04446e-28	1.035 (1.029-1.041)	1.24533e+06
				rs148340480	13159859	G	C	0.0559	9.22955e-10	1.046 (1.032-1.060)	1.04757e+06
CILP2, CRTC1, TM6SF2	19	18,312,024-20,639,234	Yes	rs4808845	18812024	A	G	0.46414	1.71105e-21	1.030 (1.024-1.036)	1.2459e+06
				rs150057262	19320825	G	C	0.01502	3.19412e-14	1.127 (1.094-1.161)	952671
				rs8107974	19388500	T	A	0.08918	2.26578e-33	1.055 (1.045-1.066)	1.2459e+06
				rs7247433	19795560	A	C	0.40316	1.6922e-08	1.014 (1.008-1.021)	1.2439e+06
				rs150617279	20139234	A	T	0.07184	1.09677e-08	1.042 (1.029-1.055)	999741
ZNF257, ZNF738	19	21,222,479-22,779,252	Yes	rs7507813	21722479	C	T	0.80362	4.59026e-10	1.022 (1.014-1.029)	1.24666e+06
				rs142395395	22100706	A	G	0.98899	9.16142e-30	1.270 (1.221-1.321)	676641
				rs4932747	22279252	C	G	0.3844	4.24603e-11	1.019 (1.013-1.025)	1.11773e+06
AC007796.1	19	30,538,995-32,329,903	Yes	rs1469705	31038995	T	C	0.66801	2.69646e-08	1.014 (1.008-1.021)	1.24414e+06
				rs924150	31829903	A	C	0.6215	6.64309e-12	1.022 (1.016-1.028)	1.24596e+06
PEPD	19	33,389,593-34,389,593	Yes	rs7256564	33889593	A	G	0.35733	1.07923e-32	1.037 (1.031-1.044)	1.24124e+06
SARS2, CTC-360G5.8	19	38,906,442-39,906,442	No	rs11670675	39406442	G	A	0.80044	4.14382e-09	1.020 (1.013-1.027)	1.24295e+06
CTC-435M10.3, TMEM91, B9D2, BCKDHA, EXOSC5	19	41,347,737-42,371,791	No	rs11466334	41847737	A	G	0.01488	1.90571e-27	1.208 (1.169-1.249)	677432
				rs55826925	41871791	C	T	0.91737	4.20744e-12	1.043 (1.032-1.055)	1.05533e+06
RN7SL836P, EML2, TOMM40, APOE, GIPR	19	44,854,044-46,909,012	Yes	rs57537848	45354044	G	T	0.43696	1.08202e-17	1.028 (1.022-1.035)	1.23538e+06
				rs429358	45411941	T	C	0.85709	7.47133e-42	1.058 (1.049-1.066)	1.23034e+06
				rs62118504	45734751	G	A	0.30519	2.62378e-08	1.022 (1.015-1.029)	1.22507e+06
				rs10406431	46157019	A	G	0.57959	8.33994e-89	1.061 (1.054-1.067)	1.23883e+06
				rs61373376	46183586	T	C	0.14467	1.02866e-15	1.034 (1.026-1.042)	1.2368e+06
				rs34505186	46214684	A	G	0.0487	4.07282e-10	1.054 (1.038-1.070)	918638
				rs11083785	46409012	G	A	0.62753	4.45357e-12	1.021 (1.015-1.027)	1.24596e+06
ZC3H4	19	47,100,441-48,100,441	Yes	rs8101149	47600441	A	G	0.54122	1.68081e-18	1.030 (1.024-1.037)	1.24233e+06
FCGRT	19	49,512,574-50,534,101	Yes	rs34010237	50012574	G	A	0.84997	4.33542e-14	1.031 (1.023-1.040)	1.23684e+06
				rs73582456	50034101	A	G	0.07153	3.74688e-08	1.032 (1.021-1.044)	1.24051e+06
RP5-1103G7.4, SOX12	20	0-808,193	No	rs1047507	308193	G	A	0.09464	1.11237e-09	1.034 (1.023-1.045)	1240538
STK35	20	1,393,747-2,393,747	Yes	rs4813319	1893747	C	T	0.45039	1.30517e-08	1.019 (1.013-1.025)	1.24439e+06
DTD1	20	18,148,669-19,148,669	No	rs62216977	18648669	A	G	0.14663	4.08081e-10	1.026 (1.018-1.035)	1.24415e+06
FOXA2, NKX2-2	20	21,927,370-23,049,369	Yes	rs2181063	22427370	C	G	0.75714	2.70401e-15	1.028 (1.021-1.035)	1.24666e+06
				rs1203894	22549369	T	C	0.86674	1.14011e-11	1.035 (1.025-1.044)	1.24415e+06
ASXL1	20	30,528,723-31,528,723	No	rs1737897	31028723	G	A	0.96499	2.47586e-12	1.072 (1.053-1.092)	1.02006e+06
RALY, EIF2S2	20	31,688,142-33,174,967	Yes	rs149142833	32188142	T	C	0.113	1.70107e-15	1.041 (1.032-1.051)	1.19134e+06
				rs1810534	32437142	T	C	0.59513	2.52673e-15	1.025 (1.019-1.031)	1.24666e+06
				rs4911405	32674967	T	C	0.73297	2.80026e-23	1.034 (1.028-1.041)	1.24666e+06
ZHX3	20	39,332,628-40,332,628	Yes	rs17265513	39832628	C	T	0.16216	7.77487e-15	1.037 (1.028-1.045)	1.08485e+06
IFT52, HNF4A	20	41,802,201-43,756,437	Yes	rs826949	42302201	T	C	0.75145	5.29739e-15	1.030 (1.023-1.037)	1.24477e+06
				rs183623967	42677758	T	C	0.00393	4.43826e-13	1.265 (1.188-1.347)	881416
				rs6073369	42832789	T	C	0.22916	3.78628e-11	1.026 (1.019-1.033)	1.24523e+06
				rs2144907	42977256	T	A	0.91372	1.77486e-12	1.046 (1.034-1.058)	1.04477e+06
				rs188520200	42984363	C	G	0.00673	3.22023e-16	1.242 (1.184-1.304)	741007
				rs12625671	42994812	C	T	0.19846	2.29867e-65	1.070 (1.062-1.078)	1.24596e+06
				rs112845208	42999433	G	A	0.99477	3.58986e-08	1.209 (1.139-1.285)	548635
				rs1800961	43042364	T	C	0.02704	1.86571e-28	1.108 (1.089-1.127)	1.23733e+06
				rs6073434	43049623	T	G	0.00584	7.38327e-19	1.204 (1.146-1.264)	919280
				rs244080	43246549	A	C	0.28388	3.57421e-11	1.024 (1.017-1.032)	938783
				rs56062745	43256437	G	A	0.94523	6.92464e-15	1.055 (1.039-1.070)	985986
EYA2	20	45,053,106-46,096,378	Yes	rs67559658	45553106	A	G	0.11906	3.51686e-09	1.023 (1.014-1.032)	1.24591e+06
				rs6063046	45596378	A	G	0.79919	5.20238e-24	1.041 (1.033-1.048)	1.19606e+06
CEBPB	20	48,332,020-49,332,020	Yes	rs6091115	48832020	T	C	0.5145	5.64592e-41	1.040 (1.034-1.046)	1.24591e+06
NFATC2, TSHZ2, RP4-723E3.1	20	49,653,344-52,117,164	Yes	rs3787186	50153344	T	C	0.36539	2.95541e-15	1.024 (1.018-1.030)	1.24339e+06
				rs6021487	50453895	A	G	0.65468	9.57859e-09	1.019 (1.013-1.025)	1.24591e+06
				rs2426443	51044117	A	G	0.61045	3.76035e-20	1.030 (1.023-1.036)	1.2434e+06
				rs1523539	51296548	G	A	0.6969	4.1012e-10	1.013 (1.007-1.019)	1.24591e+06
				rs2741362	51617164	T	G	0.61588	1.78736e-09	1.020 (1.014-1.026)	1.24516e+06
RP5-1010E17.1	20	53,656,465-54,656,465	No	rs507381	54156465	T	G	0.36546	1.04667e-11	1.020 (1.014-1.026)	1.24591e+06
GNAS	20	56,884,175-58,107,363	Yes	rs6070620	57384175	T	C	0.18018	1.95666e-08	1.020 (1.012-1.028)	1.19791e+06
				rs1800900	57415110	G	A	0.64826	4.17738e-19	1.029 (1.023-1.035)	1.24596e+06
				rs4812042	57461915	G	A	0.36606	2.77266e-13	1.010 (1.004-1.016)	1.24345e+06
				rs45551238	57607363	C	T	0.98788	2.05905e-23	1.180 (1.142-1.220)	985486
SLCO4A1	20	60,397,488-61,773,960	Yes	rs2274933	60897488	A	G	0.18931	3.5436e-08	1.022 (1.015-1.029)	1.21703e+06
				rs34885433	61273960	G	A	0.43459	1.42931e-20	1.032 (1.025-1.038)	1.19728e+06
ZBTB46	20	61,870,349-63,279,229	Yes	rs1056441	62370349	C	T	0.67076	3.93079e-15	1.027 (1.020-1.033)	1.22069e+06
				rs73143584	62445702	G	A	0.91094	1.20649e-09	1.039 (1.027-1.050)	1.00295e+06
				rs11698462	62779229	C	T	0.49204	2.34107e-12	1.023 (1.017-1.029)	1.21492e+06
ETS2	21	39,675,634-40,675,634	No	rs11911369	40175634	T	C	0.11879	1.0684e-09	1.028 (1.019-1.037)	1.22588e+06
BACE2	21	42,083,804-43,083,804	No	rs28360503	42583804	G	C	0.83918	9.89919e-09	1.027 (1.019-1.035)	1.24666e+06
ADARB1	21	45,994,995-46,994,995	No	rs9977825	46494995	T	C	0.27908	2.94519e-09	1.022 (1.015-1.029)	1.24345e+06
PCNT	21	47,272,439-48,272,439	Yes	rs9983528	47772439	G	A	0.8535	2.07311e-11	1.027 (1.019-1.036)	1.24591e+06
ARVCF	22	19,471,552-20,552,481	Yes	rs758374	19971552	C	T	0.28636	7.44817e-10	1.022 (1.016-1.029)	1.24199e+06
				rs3804043	20052481	C	A	0.6797	1.73587e-08	1.021 (1.014-1.027)	1.24129e+06
SGSM1	22	24,720,606-25,720,606	No	rs7291042	25220606	T	C	0.3584	2.82614e-09	1.021 (1.015-1.027)	1.24407e+06
MTMR3, ASCC2, ZNRF3, CTA-85E5.10	22	28,869,398-30,737,706	Yes	rs5762925	29369398	C	A	0.36773	1.65589e-09	1.018 (1.012-1.024)	1.24484e+06
				rs131285	30157940	T	C	0.52374	4.17651e-09	1.019 (1.013-1.025)	1.24666e+06
				rs5997539	30237706	G	A	0.90017	7.01127e-21	1.040 (1.030-1.051)	1.0406e+06
YWHAH, DEPDC5	22	31,628,271-32,628,271	Yes	rs131246	32128271	A	G	0.08757	9.84454e-18	1.037 (1.026-1.047)	1.24581e+06
TOM1	22	35,199,759-36,199,759	Yes	rs138742	35699759	G	A	0.4379	5.26384e-11	1.022 (1.016-1.028)	1.24666e+06
MAFF	22	38,100,595-39,100,595	Yes	rs2267374	38600595	T	A	0.50226	2.97709e-11	1.021 (1.015-1.027)	1.24666e+06
TNRC6B	22	40,040,762-41,040,762	Yes	rs4586740	40540762	T	G	0.50229	1.6118e-11	1.022 (1.016-1.028)	1.24666e+06
EP300	22	41,049,297-42,049,297	Yes	rs7510675	41549297	G	A	0.73654	2.69064e-09	1.022 (1.015-1.030)	1.06429e+06
CYB5R3	22	42,534,144-43,534,144	No	rs5751316	43034144	A	G	0.33742	9.83969e-09	1.013 (1.007-1.019)	1.24199e+06
PNPLA3	22	43,824,730-44,824,730	Yes	rs738408	44324730	T	C	0.26807	1.62606e-25	1.036 (1.029-1.042)	1.24404e+06
WNT7B	22	45,814,952-46,814,952	Yes	rs9723065	46314952	C	T	0.14087	1.96e-13	1.031 (1.022-1.039)	1.2008e+06
PIM3	22	49,856,302-51,120,508	Yes	rs28691713	50356302	C	T	0.52754	3.09984e-34	1.037 (1.031-1.043)	1.23697e+06
				rs56149983	50620508	T	C	0.11333	8.40993e-10	1.032 (1.023-1.041)	1.24124e+06
OR: odds-ratio. CI: confidence interval.
aEstimated across GWAS, irrespective of ancestry.

## Sheet: ST5
Supplementary Table 5. Cardiometabolic phenotypes used for clustering T2D index SNVs.
Trait category	Trait acronym	Trait	Sample size	Ancestry groups	Reference
Glycaemic traits	FGadjBMI	Fasting glucose adjusted for BMI	200622	EUR	PMID: 34059833
	2hGadjBMI	2-hour glucose adjusted for BMI	63396	EUR	PMID: 34059833
	HbA1c	Glycated haemoglobin	146806	EUR	PMID: 34059833
	PIadjBMI	Proinsulin adjusted for FI and BMI	45826	EUR	PMID: 36693378
	FIadjBMI	Fasting insulin adjusted for BMI	151013	EUR	PMID: 34059833
	ISIadjBMI	Modified Stumvoll insulin sensitivity index adjusted for BMI	53657	EUR	PMID: 37291194
	IFCadjBMI	Insulin fold change adjusted for BMI	53287	EUR	PMID: 37291194
Blood pressure	SBPadjBMI	Systolic blood pressure adjusted for BMI	101740	EUR	Pre-publication data from ICBP (https://www.researchsquare.com/article/rs-1409164/v1)
	DBPadjBMI	Diastolic blood pressure adjusted for BMI	1028910	EUR	Pre-publication data from ICBP (https://www.researchsquare.com/article/rs-1409164/v1)
	PPadjBMI	Pulse pressure adjusted for BMI	1017050	EUR	Pre-publication data from ICBP (https://www.researchsquare.com/article/rs-1409164/v1)
Anthropometric measures	BW	Birth weight	321219	Multi-ancestry	PMID: 31043758
	BMR	Basal metabolic rate	433453	Multi-ancestry	Pan-ancestry GWAS of UK Biobank (https://pan.ukbb.broadinstitute.org)
	BMI	Body mass index	523818	EAS, EUR	PMID: 34594039
	WHR	Waist-hip ratio	378139	EUR	PMID: 34518635
	WC	Waist circumference	436736	Multi-ancestry	Pan-ancestry GWAS of UK Biobank (https://pan.ukbb.broadinstitute.org)
	HC	Hip circumference	430115	Multi-ancestry	Pan-ancestry GWAS of UK Biobank (https://pan.ukbb.broadinstitute.org)
Fat and adipose tissue volume	BFP	Body fat percentage	432262	Multi-ancestry	Pan-ancestry GWAS of UK Biobank (https://pan.ukbb.broadinstitute.org)
	TFP	Trunk fat percentage	433205	Multi-ancestry	Pan-ancestry GWAS of UK Biobank (https://pan.ukbb.broadinstitute.org)
	GFATadjBMI	Gluteofemoral adipose tissue volume adjusted for BMI	38960	Multi-ancestry	PMID: 35773277
	VATadjBMI	Visceral adipose tissue volume adjusted for BMI	38960	Multi-ancestry	PMID: 35773277
	ASATadjBMI	Abdominal subcutaneous adipose tissue volume adjusted for BMI	38960	Multi-ancestry	PMID: 35773277
Liver-related traits	ALP	Alkaline phosphatase	463178	EAS, EUR	PMID: 34594039
	GGT	Gamma-glutamyltransferase	477575	EAS, EUR	PMID: 34594039
	Tbil	Total bilirubin	467170	EAS, EUR	PMID: 34594039
	Dbil	Direct bilirubin	357198	Multi-ancestry	Pan-ancestry GWAS of UK Biobank (https://pan.ukbb.broadinstitute.org)
	AST	Aspartate aminotransferase	493058	EAS, EUR	PMID: 34594039
	ALT	Alanine aminotransferase	494681	EAS, EUR	PMID: 34594039
	LiverFat	Liver fat percentage	32858	EUR	PMID: 34128465
Circulating plasma lipids	TG	Triglycerides	1523970	Multi-ancestry	PMID: 34887591
	LDL	Low-density lipoprotein cholesterol	1494980	Multi-ancestry	PMID: 34887591
	HDL	High-density lipoprotein cholesterol	1548460	Multi-ancestry	PMID: 34887591
	TC	Total cholesterol	1654920	Multi-ancestry	PMID: 34887591
	nonHDL	Non-HDL cholesterol	1128000	Multi-ancestry	PMID: 34887591
Biomarkers	APOA	Apolipoprotein A1	382929	Multi-ancestry	Pan-ancestry GWAS of UK Biobank (https://pan.ukbb.broadinstitute.org)
	APOB	Apolipoprotein B	418505	Multi-ancestry	Pan-ancestry GWAS of UK Biobank (https://pan.ukbb.broadinstitute.org)
	CRP	C-reactive protein	436491	EAS, EUR	PMID: 34594039
	IGF1	Insulin-like growth factor 1	418326	Multi-ancestry	Pan-ancestry GWAS of UK Biobank (https://pan.ukbb.broadinstitute.org)
EAS: East Asian ancestry. EUR: European ancestry. ICBP: International Consortium for Blood Pressure.

## Sheet: ST6
Supplementary Table 6. Assignment of index SNVs for independent T2D association signals to mechanistic clusters.
Locus	Chromosome	Index SNV	Position (bp, b37)	Cluster assignment	Distance from cluster centroid
SKI	1	rs12138597	2189477	Body fat	0.026753
PHF13	1	rs12402498	6673780	Obesity	0.0230788
MTOR	1	rs6697896	11301196	Metabolic syndrome	0.0375905
PLEKHM2	1	rs12746673	16050470	Residual glycaemic	0.0233041
		rs10927878	16319957	Body fat	0.0295371
VWA5B1, LINC01141	1	rs10916784	20729451	Beta cell -PI	0.0148124
RP11-293P20.2	1	rs12119086	24371508	Residual glycaemic	0.0242337
C1orf172, TRIM63	1	rs61776586	26438933	Body fat	0.0306769
YTHDF2	1	rs2873789	28991547	Residual glycaemic	0.0209301
S100PBP	1	rs139751114	33303114	Obesity	0.0174323
EVA1B	1	rs11576244	36758061	Metabolic syndrome	0.019827
MACF1	1	rs188918325	39803572	Residual glycaemic	0.0177021
		rs3768321	40035928	Obesity	0.0529784
		rs35042446	40703244	Obesity	0.0133812
MAST2	1	rs4626927	46248645	Residual glycaemic	0.0283366
TAL1	1	rs2008713	47702368	Obesity	0.0159261
FAF1	1	rs12063943	51223263	Metabolic syndrome	0.0270799
DAB1	1	rs12140915	58255182	Residual glycaemic	0.0166736
PATJ, INADL	1	rs12140153	62579891	Obesity	0.0203862
PGM1	1	rs2269247	64107284	Beta cell -PI	0.0170172
LEPR	1	rs10789175	65662981	Residual glycaemic	0.0159302
		rs1571151	65988706	Obesity	0.0174872
NEGR1	1	rs2815749	72814783	Obesity	0.0198671
LPHN2	1	rs4970658	82465778	Obesity	0.0227008
RP11-475O6.1	1	rs6692233	84327214	Obesity	0.0159123
EVI5	1	rs6604014	93215718	Body fat	0.0314833
RP11-147C23.1	1	rs11165431	95963173	Residual glycaemic	0.0188339
		rs321234	96479066	Residual glycaemic	0.0127973
		rs12757257	96898302	Obesity	0.0182858
AL160056.1	1	rs1410467	98886596	Beta cell -PI	0.0241571
RP5-936J12.1	1	rs6577334	103214274	Body fat	0.0240383
NTNG1	1	rs12066815	107883043	Obesity	0.0180339
CSF1	1	rs333947	110470764	Body fat	0.0354051
FAM212B-AS1, ST7L	1	rs12033257	112318484	Obesity	0.0148229
PTGFRN, FAM46C	1	rs1127215	117532790	Residual glycaemic	0.0170007
		rs1146297	117910682	Obesity	0.0214516
		rs320369	118143517	Beta cell -PI	0.0271733
NOTCH2	1	rs2493389	120474178	Body fat	0.0207994
CHD1L	1	rs59689207	146722484	Beta cell +PI	0.0213518
		rs80296758	147101355	Residual glycaemic	0.0143983
FAM63A, BNIPL	1	rs12758483	150515744	Body fat	0.02768
		rs116279971	150684486	Metabolic syndrome	0.0232607
		rs35550545	151000183	Residual glycaemic	0.0227709
		rs4971038	151359478	Residual glycaemic	0.0142313
ATP8B2, PKLR	1	rs1685635	154292320	Beta cell +PI	0.0201374
		rs4971072	155273869	Beta cell +PI	0.0286397
DNM3	1	rs2227199	172359780	Lipodystrophy	0.027744
SEC16B	1	rs539515	177889025	Obesity	0.049173
		rs74128490	177915778	Obesity	0.0148377
RP11-345I18.6	1	rs2816177	179248952	Body fat	0.0256665
LAMC1	1	rs4129858	183004334	Body fat	0.0188391
TSEN15	1	rs1327123	184014593	Obesity	0.0270215
ATP6V1G3	1	rs12025652	198451136	Residual glycaemic	0.0205094
ZNF281	1	rs12128213	200197538	Body fat	0.0215135
		rs10919896	200298191	Body fat	0.0192455
IPO9	1	rs10920270	201856521	Obesity	0.0235217
OPTC	1	rs13303359	203518873	Lipodystrophy	0.0402144
MDM4, CNTN2, RAB7L1, SRGAP2	1	rs6689629	204539291	Body fat	0.0300654
		rs4951159	205012106	Metabolic syndrome	0.0262219
		rs4950978	205024573	Body fat	0.0205368
		rs708723	205739266	Obesity	0.0274367
		rs11120291	206616101	Residual glycaemic	0.018853
SYT14	1	rs77570671	210361351	Obesity	0.0174241
PROX1	1	rs11277	211745154	Residual glycaemic	0.0177197
		rs6540733	212392953	Body fat	0.0224575
		rs3123307	213160826	Body fat	0.0176262
		rs11120157	213714381	Beta cell +PI	0.0182791
		rs12117411	213952992	Residual glycaemic	0.0216163
		rs61818951	214029578	Residual glycaemic	0.0132732
		rs17712208	214150445	Beta cell +PI	0.0257213
		rs340874	214159256	Beta cell +PI	0.0273112
		rs76378634	214216946	Residual glycaemic	0.0225611
		rs72755403	214223408	Residual glycaemic	0.0182227
		rs74139610	214284310	Beta cell -PI	0.0254875
LYPLAL1	1	rs1415287	219742537	Lipodystrophy	0.0441537
CDC42BPA	1	rs12068632	227399214	Body fat	0.0235233
ABCB10, NUP133	1	rs348330	229672955	Beta cell +PI	0.0171687
GNG4, TBCE	1	rs1726669	236427387	Residual glycaemic	0.0124639
TMEM18	2	rs62107261	422144	Obesity	0.0491941
		rs35142762	636790	Obesity	0.0593136
AC107057.2, LINC01105	2	rs147020059	5831932	Body fat	0.0144545
		rs12468070	6159981	Obesity	0.0264867
AC011747.3	2	rs12328987	8630749	Beta cell -PI	0.0207172
FAM49A, AC142119.1	2	rs4668481	16229032	Residual glycaemic	0.0199159
		rs11680058	16574669	Residual glycaemic	0.0145219
		rs5023163	16663741	Beta cell -PI	0.0172024
RP11-111J6.2	2	rs7579323	18702074	Metabolic syndrome	0.0268233
DTNB, KIF3C, GCKR	2	rs13023418	25569823	Metabolic syndrome	0.0197789
		rs41521945	25938077	Residual glycaemic	0.0397846
		rs7603413	26561117	Body fat	0.0211286
		rs72806909	27198666	Residual glycaemic	0.029356
		rs4665372	27325837	Body fat	0.0316252
		rs1260326	27730940	Residual glycaemic	0.147683
		rs8179236	27741633	Body fat	0.029138
SLC8A1-AS1, SLC8A1	2	rs1012311	40475022	Residual glycaemic	0.0211957
THADA	2	rs11124906	43197221	Metabolic syndrome	0.0191112
		rs4952673	43423870	Beta cell +PI	0.0230102
		rs62137415	43569728	Beta cell +PI	0.021725
		rs76675804	43611883	Beta cell +PI	0.0276322
SIX3, SIX2	2	rs10201401	44810480	Body fat	0.0189688
		rs12712928	45192080	Beta cell +PI	0.0470639
AC079807.1	2	rs11691374	48155484	Body fat	0.0215458
BNIPL, LINC01122, BCL11A, AC007381.2	2	rs6741951	58959112	Obesity	0.0230512
		rs17049820	59139507	Obesity	0.0157374
		rs117882378	59144691	Residual glycaemic	0.0220935
		rs7599151	59308101	Obesity	0.0289539
		rs72806282	59527396	Residual glycaemic	0.0189592
		rs980329	60285100	Obesity	0.017941
		rs7608259	60532608	Residual glycaemic	0.0216138
		rs243018	60586707	Beta cell +PI	0.030994
		rs6545816	60714861	Residual glycaemic	0.0149746
CEP68	2	rs2540949	65284231	Metabolic syndrome	0.0293645
		rs61748094	65571889	Residual glycaemic	0.0157577
		rs12185610	65661468	Metabolic syndrome	0.0242595
ETAA1	2	rs2049019	66671858	Residual glycaemic	0.0227608
		rs12713597	67621067	Body fat	0.0185398
AC016700.3	2	rs10180252	70339484	Metabolic syndrome	0.0201488
AFF3	2	rs10496386	105190420	Body fat	0.0206238
		rs1451533	105466005	Obesity	0.0157369
TMEM87B, LOC541471, BCL2L11	2	rs72836348	111888043	Metabolic syndrome	0.0247372
		rs1345203	112253851	Metabolic syndrome	0.0303183
SCTR, GLI2	2	rs3731600	120231070	Body fat	0.023368
		rs2244214	120282015	Beta cell -PI	0.021604
		rs80136509	121109091	Residual glycaemic	0.01782
		rs11902253	121215150	Body fat	0.0146789
		rs11688682	121347612	Metabolic syndrome	0.0351754
		rs10864859	121440218	Metabolic syndrome	0.026629
TEX41	2	rs6705150	145256545	Residual glycaemic	0.018127
		rs72854449	145704420	Residual glycaemic	0.0233653
		rs7609422	146348037	Metabolic syndrome	0.0162785
PABPC1P2	2	rs7559658	147920213	Obesity	0.0182266
EPC2	2	rs4499362	149568396	Residual glycaemic	0.0186918
NMI	2	rs10174715	152166517	Beta cell +PI	0.0187513
PRPF40A	2	rs4664605	153573528	Body fat	0.016096
ACVR1C, CYTIP	2	rs7594480	158390468	Metabolic syndrome	0.0292244
		rs720159	158848804	Residual glycaemic	0.0147101
RBMS1	2	rs6720948	160674656	Body fat	0.0185705
		rs77704424	161144079	Body fat	0.0145903
		rs58757862	161235452	Body fat	0.0268775
		rs10490563	161914168	Residual glycaemic	0.0160655
KCNH7	2	rs1492989	163711137	Residual glycaemic	0.0136039
GRB14, COBLL1, GALNT3	2	rs192885976	165269631	Residual glycaemic	0.0165813
		rs6757477	165337714	Metabolic syndrome	0.0251401
		rs72874860	165451762	Residual glycaemic	0.0122104
		rs10184004	165508389	Lipodystrophy	0.0572977
		rs74459242	165578602	Metabolic syndrome	0.0156583
		rs9287852	165769051	Lipodystrophy	0.0245811
		rs11674103	166177380	Body fat	0.018433
		rs3791848	166613243	Body fat	0.0177613
SPC25	2	rs13387347	169754846	Residual glycaemic	0.0360047
GAD1	2	rs2270335	171674696	Body fat	0.0242677
SP9	2	rs72917544	175241566	Obesity	0.0159434
TTN	2	rs12464787	179440029	Body fat	0.0255839
SCHLAP1	2	rs12467798	181567192	Obesity	0.0153637
DNAH7	2	rs10198943	196703316	Body fat	0.0206908
RP11-686O6.2	2	rs1991371	203418537	Body fat	0.0327252
AC016903.2	2	rs4482463	205375909	Obesity	0.0138689
PLEKHM3	2	rs11692908	208868780	Residual glycaemic	0.0117176
AC079610.1, IKZF2	2	rs75179644	213687103	Residual glycaemic	0.0168067
		rs16849467	213818731	Metabolic syndrome	0.0192772
PNKD, CRYBA2	2	rs2288176	218784531	Residual glycaemic	0.0156384
		rs76480788	218866486	Residual glycaemic	0.0189911
		rs10193189	219187603	Metabolic syndrome	0.039702
		rs78058190	219699999	Lipodystrophy	0.0316414
IRS1	2	rs12613239	226920775	Lipodystrophy	0.02249
		rs2203452	227094758	Lipodystrophy	0.0667127
		rs10933138	227201709	Residual glycaemic	0.0317666
SPHKAP	2	rs13022070	228983870	Obesity	0.0203861
ATG16L1, DGKD	2	rs2305141	233684402	Residual glycaemic	0.0225729
		rs72976321	234185539	Body fat	0.0469093
		rs117809958	234191103	Residual glycaemic	0.0172932
		rs6706384	234306982	Beta cell -PI	0.0426767
AC114788.2	2	rs12999257	239869402	Residual glycaemic	0.0220122
SETD5	3	rs2279440	9518511	Obesity	0.0176196
PPARG	3	rs308958	12189510	Lipodystrophy	0.0370189
		rs17036160	12329783	Lipodystrophy	0.0577512
		rs709156	12461615	Metabolic syndrome	0.0290692
		rs58691354	12497594	Metabolic syndrome	0.0248102
		rs7650482	12841804	Body fat	0.0263862
		rs9818385	13426947	Residual glycaemic	0.0206326
ANKRD28	3	rs924753	15706124	Obesity	0.020603
AC144521.1	3	rs9878064	18815918	Body fat	0.0265542
UBE2E2	3	rs138043981	23049548	Residual glycaemic	0.0164801
		rs13094957	23457080	Residual glycaemic	0.0188323
		rs59738871	23562663	Metabolic syndrome	0.0202192
		rs76435632	23632174	Beta cell -PI	0.0131759
AC133680.1	3	rs36052996	24993762	Residual glycaemic	0.0210236
		rs6808550	25107866	Residual glycaemic	0.0337329
ARPP21	3	rs6766511	35659344	Obesity	0.0207997
TRANK1	3	rs4789	36869439	Body fat	0.0253413
CCK	3	rs935112	42311492	Obesity	0.0155202
RP4-672N11.1	3	rs6809096	43902494	Obesity	0.0169467
KIF9, SMARCC1	3	rs11926707	46925539	Metabolic syndrome	0.0309706
RBM6	3	rs2624847	50174197	Obesity	0.0306019
RFT1	3	rs11707129	52116236	Metabolic syndrome	0.0199886
RP11-894J14.5, RFT1	3	rs2581787	53127677	Metabolic syndrome	0.0229853
CACNA2D3	3	rs76263492	54828827	Residual glycaemic	0.0127102
PXK	3	rs9815266	57765862	Body fat	0.0219189
		rs62259319	58290358	Residual glycaemic	0.0253204
PSMD6, ATXN7, ADAMTS9	3	rs832186	63832102	Body fat	0.0123896
		rs2292662	63897215	Body fat	0.0209192
		rs4132228	64708114	Lipodystrophy	0.029187
KBTBD8	3	rs7648830	66914758	Body fat	0.0159618
RP11-231I13.2	3	rs149800825	70485215	Obesity	0.0264705
RP11-154H23.3	3	rs844215	71656045	Obesity	0.0231733
SHQ1	3	rs9880763	72789805	Residual glycaemic	0.0182561
		rs13085136	72865183	Beta cell +PI	0.0160493
ROBO2	3	rs2272163	77671721	Body fat	0.026295
VGLL3	3	rs62257270	86910133	Body fat	0.0166956
U3	3	rs11716527	89986280	Residual glycaemic	0.0195046
ARMC10P1	3	rs580585	94205768	Obesity	0.0222865
SIDT1	3	rs775230	113001706	Body fat	0.0167242
ZBTB20	3	rs9822860	114943779	Residual glycaemic	0.0229453
CASR, ADCY5	3	rs7635128	121966233	Beta cell +PI	0.0166264
		rs1393202	122030601	Beta cell -PI	0.0172438
		rs4482616	123018963	Body fat	0.0191865
		rs11708067	123065778	Beta cell +PI	0.0563702
		rs73856630	123193270	Residual glycaemic	0.0171133
SLC12A8	3	rs9873519	124921457	Beta cell +PI	0.0242013
		rs13086821	125081421	Residual glycaemic	0.0231095
TMCC1, PLXND1	3	rs6762578	128992047	Metabolic syndrome	0.0214599
		rs78252470	129320530	Metabolic syndrome	0.0222368
CPNE4	3	rs7649058	131753688	Obesity	0.0171175
STAG1	3	rs28509770	135793657	Metabolic syndrome	0.0379521
		rs9878031	136516860	Obesity	0.031305
MRAS	3	rs1679147	138097537	Body fat	0.0214422
ZBTB38	3	rs75206890	141153545	Beta cell +PI	0.0269766
TSC22D2, TM4SF4	3	rs1802837	149193684	Beta cell -PI	0.0147527
		rs62271373	150066540	Lipodystrophy	0.0230425
MBNL1	3	rs13066678	152086833	Residual glycaemic	0.0244887
		rs9873341	152387723	Residual glycaemic	0.0175939
		rs75417759	152530027	Residual glycaemic	0.0264986
LEKR1, CCNL1	3	rs9854955	156795525	Metabolic syndrome	0.0825081
TRIM59	3	rs1047210	160154258	Beta cell +PI	0.0282009
EGFEM1P	3	rs7631973	168218872	Beta cell -PI	0.0178865
SLC2A2	3	rs1514895	170705693	Beta cell -PI	0.0465464
		rs6779848	170765480	Body fat	0.0168411
FNDC3B	3	rs4894803	171800256	Beta cell +PI	0.0336474
		rs4894537	171998829	Residual glycaemic	0.0202168
NLGN1	3	rs529200	173114305	Obesity	0.0141332
ABCC5, IGF2BP2, ST6GAL1, BCL6, LPP	3	rs2313211	183738626	Residual glycaemic	0.0235532
		rs6443954	183902801	Residual glycaemic	0.02526
		rs16859748	184893137	Metabolic syndrome	0.0204557
		rs7629245	185141857	Metabolic syndrome	0.0173457
		rs147676117	185259829	Metabolic syndrome	0.0202972
		rs73885749	185261358	Residual glycaemic	0.0150638
		rs192540172	185462028	Residual glycaemic	0.0236913
		rs146998369	185489834	Body fat	0.0155465
		rs9808924	185514189	Metabolic syndrome	0.038948
		rs138878099	185548640	Metabolic syndrome	0.0163634
		rs73175581	185549134	Body fat	0.0204268
		rs869400	185826740	Obesity	0.0373787
		rs3887925	186665645	Beta cell -PI	0.0232659
		rs2268532	186757995	Residual glycaemic	0.0189204
		rs35404821	187684976	Residual glycaemic	0.0249424
		rs6777684	187741842	Beta cell +PI	0.0191506
		rs12490232	188040590	Body fat	0.0188046
		rs79786949	188070274	Beta cell +PI	0.022373
TFRC	3	rs9877493	195832147	Residual glycaemic	0.0169714
CTBP1, PCGF3, MAEA	4	rs56121601	725109	Beta cell +PI	0.0227641
		rs34311866	951947	Metabolic syndrome	0.0280609
		rs730831	1240299	Body fat	0.0181348
		rs144186803	1264513	Residual glycaemic	0.0179597
		rs6831006	1784605	Beta cell -PI	0.0226354
HTT	4	rs362307	3241845	Obesity	0.0230656
CYTL1	4	rs4450871	4990298	Lipodystrophy	0.0178024
WFS1	4	rs13130845	6297646	Beta cell -PI	0.0212729
		rs147834269	6303731	Residual glycaemic	0.0231292
LCORL	4	rs16896276	18015156	Body fat	0.0482807
		rs13109789	18957245	Residual glycaemic	0.0160895
SLIT2	4	rs2046438	20033472	Body fat	0.0164145
ANAPC4	4	rs34811474	25408838	Obesity	0.0224923
KLB	4	rs58015370	39413650	Body fat	0.0196815
GNPDA2	4	rs77348094	45075511	Obesity	0.0121145
		rs10938397	45182527	Obesity	0.0295632
CWH43	4	rs62310934	48880627	Obesity	0.0208941
USP46	4	rs114447556	53207093	Obesity	0.0200668
THEGL	4	rs4568288	57434741	Body fat	0.015729
MOB1B	4	rs10433674	71761726	Residual glycaemic	0.0175876
ART3, SHROOM3	4	rs13142804	76511655	Residual glycaemic	0.0168392
		rs4624679	77057822	Residual glycaemic	0.0184485
		rs62300927	77532524	Residual glycaemic	0.0199852
SCD5	4	rs79920718	83578271	Metabolic syndrome	0.0218017
NKX6-1, CDS1, RP11-42A4.1	4	rs117624659	85339618	Residual glycaemic	0.0211203
		rs144589448	85399336	Body fat	0.0162746
FAM13A	4	rs7697644	89732876	Lipodystrophy	0.0218264
RP11-363G15.2	4	rs7676797	95099194	Residual glycaemic	0.022993
UNC5C	4	rs2289043	96106322	Obesity	0.0220094
ADH1B	4	rs1229984	100239319	Obesity	0.0420897
PPP3CA	4	rs2850960	102172843	Body fat	0.0208836
SLC9B1	4	rs223423	103725894	Residual glycaemic	0.0270885
TET2	4	rs10488913	106049416	Beta cell -PI	0.0259407
NDST3	4	rs13135646	118992195	Residual glycaemic	0.0124393
PRDM5	4	rs4833686	121762403	Residual glycaemic	0.0220371
LARP1B	4	rs4975198	129173123	Residual glycaemic	0.0159727
RP11-422J15.1	4	rs72675820	130746149	Obesity	0.0166839
PABPC4L	4	rs1296328	137083193	Obesity	0.0148345
MAML3	4	rs56218782	140893287	Obesity	0.0155892
SMARCA5	4	rs12500603	144442252	Body fat	0.0176969
HHIP	4	rs11727676	145659064	Metabolic syndrome	0.0315216
TMEM154	4	rs6813195	153520475	Beta cell -PI	0.0194384
GUCY1B3	4	rs3775087	156703084	Residual glycaemic	0.0215869
PDGFC	4	rs4691378	157704459	Lipodystrophy	0.0359592
RP11-654F3.1	4	rs550072	171079937	Obesity	0.0200697
LINC01098	4	rs10006596	178910307	Residual glycaemic	0.0131251
SORBS2, ACSL1	4	rs7683525	185706153	Beta cell -PI	0.0204622
		rs72695645	185713608	Beta cell +PI	0.0159287
		rs59972619	185774870	Residual glycaemic	0.0111388
		rs11724862	186572503	Metabolic syndrome	0.0225925
ANKH	5	rs17250977	14753745	Residual glycaemic	0.0186464
		rs147581833	14755919	Body fat	0.0202849
		rs6885132	14768092	Residual glycaemic	0.0132615
		rs76549217	14768766	Residual glycaemic	0.018009
		rs79190780	14826193	Residual glycaemic	0.0187569
RANBP3L	5	rs78923858	36208413	Residual glycaemic	0.0167266
CTD-2116N24.1	5	rs72732603	38032494	Residual glycaemic	0.0130819
NNT	5	rs13186372	43612628	Body fat	0.0211003
MRPS30	5	rs6884702	44682589	Beta cell +PI	0.0166838
PARP8	5	rs117870891	49912344	Residual glycaemic	0.0165607
		rs62366901	49930286	Body fat	0.0139976
ITGA1, ARL15	5	rs17261179	51791225	Body fat	0.0172192
		rs3762991	52085403	Residual glycaemic	0.0172934
		rs62370474	52768320	Body fat	0.0325118
		rs889292	52850891	Body fat	0.0181207
		rs1694068	53283630	Metabolic syndrome	0.0347964
		rs39671	53465786	Metabolic syndrome	0.0198
		rs139330292	53503097	Metabolic syndrome	0.0240117
ANKRD55, SLC38A9, AC022431.2	5	rs3911664	55761177	Residual glycaemic	0.0180745
		rs13153834	55807960	Residual glycaemic	0.021189
		rs256904	55810305	Residual glycaemic	0.0746582
		rs9687846	55861894	Lipodystrophy	0.0616734
		rs96844	56196604	Metabolic syndrome	0.0248281
RAB3C	5	rs861293	57730132	Residual glycaemic	0.0224641
MAST4	5	rs34691	66287883	Residual glycaemic	0.0131307
PIK3R1	5	rs4976033	67714246	Lipodystrophy	0.0354874
CTC-347C20.1	5	rs150100713	72027242	Body fat	0.0166044
POC5, HMGCR, ANKDD1B	5	rs34341	74934009	Obesity	0.0748709
		rs1404990	75244122	Obesity	0.0188309
ZBED3	5	rs7732130	76435004	Beta cell +PI	0.0255671
		rs2242159	76714380	Body fat	0.0252972
		rs252761	77380723	Obesity	0.0255281
DMGDH, JMY	5	rs7445125	78507417	Body fat	0.0241814
AC008394.1	5	rs13185500	86520965	Residual glycaemic	0.0181143
TMEM161B-AS1	5	rs7442885	87682877	Obesity	0.0194768
		rs7703782	87938557	Obesity	0.0191396
NR2F1-AS1	5	rs424482	92907684	Body fat	0.0252583
PCSK1, CTD-2337A12.1	5	rs261966	95849587	Obesity	0.0238262
SLCO6A1, PAM, CTC-503K11.2	5	rs17333350	101814609	Residual glycaemic	0.0234167
		rs78408340	102338739	Body fat	0.0306335
		rs149802978	102346866	Beta cell -PI	0.0369234
CTC-254B4.1	5	rs295030	106219514	Residual glycaemic	0.0176732
NREP, NREP-AS1	5	rs35658682	111285955	Obesity	0.0194921
TNFAIP8	5	rs1105770	118731247	Metabolic syndrome	0.0215628
CEP120	5	rs12655753	122682812	Residual glycaemic	0.0226389
CTC-228N24.3	5	rs6888037	127406259	Metabolic syndrome	0.0348862
HSPA4	5	rs55914434	132395537	Metabolic syndrome	0.0249943
JADE2, PHF15	5	rs329122	133864599	Beta cell +PI	0.0335243
		rs319597	134241445	Body fat	0.0122365
WNT8A	5	rs35167448	137434493	Residual glycaemic	0.0225334
MFAP3	5	rs2099044	153548206	Obesity	0.0131989
EBF1	5	rs2963470	158001136	Lipodystrophy	0.0406403
AC011343.1	5	rs17057112	159213685	Metabolic syndrome	0.0235519
NSD1, FGFR4	5	rs3088050	176726635	Residual glycaemic	0.0260557
MGAT1	5	rs117657946	180224259	Body fat	0.0239604
GMDS	6	rs3800120	1894146	Residual glycaemic	0.0157805
SSR1, RREB1	6	rs9379084	7231843	Residual glycaemic	0.0293076
		rs2714343	7254957	Residual glycaemic	0.0281616
		rs116039287	7315840	Residual glycaemic	0.0266486
JARID2	6	rs11751816	15382518	Body fat	0.0209428
		rs727734	15475051	Residual glycaemic	0.0171537
CDKAL1	6	rs6926312	19712293	Residual glycaemic	0.0173693
		rs9358336	20466995	Residual glycaemic	0.0182927
		rs12206516	20506815	Body fat	0.0229859
		rs142609509	20529054	Metabolic syndrome	0.0209815
		rs147434309	20577467	Residual glycaemic	0.0469957
		rs111564329	20607724	Beta cell +PI	0.018046
		rs117656456	20671458	Body fat	0.0145093
		rs7766070	20686573	Beta cell +PI	0.0449025
		rs72832303	20718780	Beta cell +PI	0.0211502
		rs140249932	20725365	Body fat	0.0213827
		rs117267852	20725955	Residual glycaemic	0.015451
		rs74371219	20772556	Body fat	0.0175595
		rs149781755	20808263	Residual glycaemic	0.017117
		rs9465936	20927169	Beta cell +PI	0.0189758
		rs114381567	20986915	Residual glycaemic	0.021637
		rs11967298	21079357	Residual glycaemic	0.018598
		rs74387263	21131663	Residual glycaemic	0.0187816
RP1-209A6.1	6	rs16887160	23014446	Residual glycaemic	0.014379
HIST1H4E	6	rs9358927	26330492	Obesity	0.0387564
MICF	6	rs1150674	28134368	Metabolic syndrome	0.0230578
		rs6456865	28852364	Metabolic syndrome	0.0228626
MHC region	6	rs142986308	31112701	Residual glycaemic	0.0222987
		rs879882	31139452	Metabolic syndrome	0.0261816
		rs139073773	31241035	Body fat	0.0159976
		rs7755852	31277988	Residual glycaemic	0.0195982
		rs11961408	31317850	Metabolic syndrome	0.0276079
		rs2534653	31491720	Metabolic syndrome	0.0362782
		rs1053924	32120715	Body fat	0.0366991
		rs206015	32182759	Residual glycaemic	0.0284279
		rs3806155	32373378	Beta cell -PI	0.0290275
		rs522308	32581922	Metabolic syndrome	0.0413456
		rs2621396	32752913	Metabolic syndrome	0.0297633
		rs2071465	32805470	Residual glycaemic	0.0274651
		rs1705003	33385953	Obesity	0.0181009
		rs75080135	33552707	Body fat	0.0232455
		rs17600959	33802636	Body fat	0.0190439
		rs10214450	34190449	Lipodystrophy	0.0412919
		rs4713761	34209281	Metabolic syndrome	0.0396912
ZNF76	6	rs33959228	35259397	Metabolic syndrome	0.0374804
RP1-90K10.4	6	rs1321313	36618821	Metabolic syndrome	0.0300053
		rs72846863	36911274	Residual glycaemic	0.0193031
ZFAND3, KCNK16, KCNK17, GLP1R, USP49, LRFN2	6	rs12663450	38135730	Body fat	0.0232516
		rs1412265	38953335	Residual glycaemic	0.0131176
		rs10305457	39034095	Beta cell +PI	0.0187911
		rs9366994	39048060	Residual glycaemic	0.0164094
		rs57143316	39069291	Body fat	0.0185499
		rs7751419	39115413	Residual glycaemic	0.0173595
		rs3734618	39284184	Body fat	0.0243205
		rs114635781	39288316	Beta cell -PI	0.0178054
		rs1109772	39288945	Beta cell -PI	0.0174474
		rs9296294	39339561	Residual glycaemic	0.0183991
		rs2504093	39832964	Residual glycaemic	0.0141105
		rs34298980	40409243	Obesity	0.0175608
		rs4711658	41162891	Residual glycaemic	0.0201839
		rs2057069	41681622	Body fat	0.0138743
VEGFA	6	rs2841648	43269179	Residual glycaemic	0.0227575
		rs833067	43739989	Body fat	0.0228791
		rs6905288	43758873	Lipodystrophy	0.0548048
		rs2894536	43801878	Residual glycaemic	0.0185058
		rs6458354	43814190	Beta cell +PI	0.0516159
		rs72863966	43872093	Residual glycaemic	0.0148851
TFAP2B	6	rs3798519	50788778	Obesity	0.0341815
		rs1327271	51215153	Obesity	0.0176943
		rs2504706	51258579	Obesity	0.0173824
		rs17667073	51429437	Body fat	0.0183935
RP3-523E19.2	6	rs2749014	52627322	Body fat	0.0368981
		rs2817111	53125700	Body fat	0.0170532
		rs9382231	53639763	Metabolic syndrome	0.0232861
EEF1B2P5	6	rs10943822	64191578	Residual glycaemic	0.020139
SENP6	6	rs72888748	76433638	Body fat	0.0185142
TPBG, UBE3D	6	rs13207433	83040285	Residual glycaemic	0.0158188
		rs1757856	83473474	Obesity	0.0172731
PRDX2P4	6	rs11155284	100596894	Body fat	0.0146492
RP11-427E4.1	6	rs11755801	105034951	Metabolic syndrome	0.0206327
BEND3	6	rs62427977	107426692	Metabolic syndrome	0.0228183
REV3L	6	rs6568685	111821113	Body fat	0.0170792
NUS1	6	rs17078452	117216904	Body fat	0.0219324
		rs72951506	118011723	Residual glycaemic	0.0144679
CENPW, SOGA3, RP11-624M8.1	6	rs9375411	126116953	Obesity	0.0235087
		rs11759026	126792095	Residual glycaemic	0.0497387
		rs2800733	127416930	Beta cell +PI	0.0336212
L3MBTL3	6	rs1415701	130345835	Metabolic syndrome	0.0371058
MED23, ENPP3	6	rs2749924	131927007	Obesity	0.0184058
SLC35D3, RPL35AP3	6	rs6917676	137291296	Beta cell -PI	0.015021
		rs9321595	137672375	Residual glycaemic	0.0151832
NHSL1, REPS1	6	rs6905226	138773071	Residual glycaemic	0.0196638
		rs9376353	138855975	Residual glycaemic	0.0184097
		rs9376382	139205386	Residual glycaemic	0.0191124
		rs668459	139835689	Lipodystrophy	0.043138
		rs17069206	140007877	Body fat	0.016592
		rs13194747	140320908	Body fat	0.0187218
HIVEP2	6	rs12200517	143020752	Beta cell -PI	0.0200325
		rs6570526	143058692	Residual glycaemic	0.0200514
		rs11969311	143196518	Body fat	0.0202863
ESR1	6	rs3853248	152139886	Residual glycaemic	0.0272939
RGS17	6	rs9397581	153383590	Obesity	0.0221031
OPRM1	6	rs3778156	154404313	Obesity	0.0203131
RP11-230C9.1	6	rs6905058	156986550	Residual glycaemic	0.0153781
SLC22A3	6	rs487060	160774459	Metabolic syndrome	0.0445728
		rs1321850	161694179	Residual glycaemic	0.0201458
QKI, RP1-230L10.1	6	rs34709632	163048380	Obesity	0.0205681
		rs2759398	163885951	Body fat	0.0208719
		rs4709746	164133001	Lipodystrophy	0.0379122
PDE10A	6	rs1021509	166182536	Metabolic syndrome	0.0242547
		rs77273391	166219191	Residual glycaemic	0.0206024
FGFR1OP, RP11-517H2.6	6	rs9459835	167417551	Metabolic syndrome	0.017122
MAD1L1, AC110781.3	7	rs11766944	1888051	Obesity	0.0209812
FOXK1	7	rs28411900	4691060	Body fat	0.0292585
C1GALT1	7	rs12702586	7211940	Residual glycaemic	0.0219996
TMEM106B	7	rs4721059	12267495	Metabolic syndrome	0.0261109
EUM1, DGKB	7	rs138348096	13829482	Body fat	0.0173829
		rs10950494	13892902	Beta cell -PI	0.0158233
		rs62454583	13985466	Body fat	0.0202985
		rs17168486	14898282	Body fat	0.0332901
		rs4719433	15065003	Beta cell +PI	0.0340124
		rs17168605	15069018	Body fat	0.0144241
		rs38205	15913588	Metabolic syndrome	0.0194598
HDAC9	7	rs302177	18311060	Body fat	0.0167751
IGF2BP3	7	rs10259561	22859093	Body fat	0.0237055
		rs73281645	23432286	Beta cell -PI	0.016013
		rs227941	23602591	Residual glycaemic	0.0184567
LOC646588, NFE2L3	7	rs35274205	25952059	Metabolic syndrome	0.0291063
		rs1534696	26397239	Lipodystrophy	0.0322166
		rs6968655	26569130	Body fat	0.0149552
JAZF1	7	rs74847755	28163358	Body fat	0.0174451
		rs860262	28194397	Metabolic syndrome	0.0396718
CRHR2	7	rs917195	30728452	Body fat	0.0188468
AOAH	7	rs4720212	36735353	Residual glycaemic	0.0155496
AC005022.1	7	rs13222509	41356123	Obesity	0.0223303
URGCP-MRPS24, AEBP1, GCK, CAMK2B	7	rs10232743	43910882	Body fat	0.015987
		rs62460065	44151009	Beta cell +PI	0.0193063
		rs2908296	44193462	Metabolic syndrome	0.0218359
		rs878521	44255643	Beta cell +PI	0.0815004
		rs116913033	44365549	Beta cell -PI	0.0275015
AC073325.1	7	rs77211442	45564142	Beta cell -PI	0.0176415
AC004899.3, VWC2	7	rs11983595	48849508	Body fat	0.0157389
		rs7458670	49592943	Obesity	0.016511
DDC, GRB10	7	rs2237442	50698549	Body fat	0.0313571
		rs720068	51023321	Residual glycaemic	0.021491
		rs735048	51087799	Metabolic syndrome	0.0178619
ZNF713, CICP11	7	rs10249231	55821556	Body fat	0.020387
AUTS2	7	rs10950177	68771861	Body fat	0.017294
		rs7790934	69701965	Body fat	0.0258665
GTF2I	7	rs6460047	73042443	Residual glycaemic	0.0669
		rs7792074	73432630	Body fat	0.0191606
		rs35005436	74134911	Residual glycaemic	0.0311273
MAGI2, RP5-899E9.1	7	rs3926926	76558271	Obesity	0.0250024
		rs150429692	76727093	Obesity	0.0257378
		rs9641219	77044764	Obesity	0.0206738
		rs1852006	77829768	Obesity	0.0198566
SEMA3D	7	rs10231441	84646899	Metabolic syndrome	0.0260088
STEAP1, AC004969.1	7	rs39257	89766208	Beta cell -PI	0.019563
CALCR	7	rs8179	92236164	Metabolic syndrome	0.0412879
		rs76369672	93118736	Residual glycaemic	0.0293295
LMTK2	7	rs9641233	97810918	Beta cell -PI	0.0231172
STAG3L5P-PVRIG2P-PILRB, PILRB, ZAN, AP1S1	7	rs142520867	99949801	Body fat	0.0126957
		rs4727462	100327089	Beta cell +PI	0.0314015
		rs6969685	100795746	Obesity	0.0279496
RASA4, FBXL13, RELN, DNAJC2	7	rs12534945	102058179	Beta cell -PI	0.0201854
		rs76999373	102333858	Residual glycaemic	0.0237345
		rs7781557	102481891	Beta cell -PI	0.0222882
		rs62484946	102553366	Beta cell -PI	0.0205004
		rs262350	103420708	Obesity	0.013518
LHFPL3	7	rs73186041	104916716	Body fat	0.017535
PRKAR2B	7	rs7808028	106714709	Metabolic syndrome	0.0196608
RP11-736E3.1	7	rs3906052	112882514	Obesity	0.0197816
CTTNBP2	7	rs13239186	117510621	Body fat	0.0137844
GRM8, GCC1, PAX4, LEP	7	rs150715188	126725677	Residual glycaemic	0.0199981
		rs139034871	127200646	Body fat	0.0258005
		rs62483173	127230676	Residual glycaemic	0.0192956
		rs2233580	127253550	Residual glycaemic	0.0242833
		rs3824004	127253551	Body fat	0.0157106
		rs34821625	127902159	Body fat	0.0129828
		rs76485553	127911623	Residual glycaemic	0.0354214
KLF14	7	rs11557287	129395751	Body fat	0.0205069
		rs77792157	130025713	Metabolic syndrome	0.0197107
		rs4731702	130433384	Lipodystrophy	0.0518809
BRAF	7	rs13438418	140628735	Residual glycaemic	0.018436
CUL1, CNTNAP2	7	rs6972751	149180500	Body fat	0.0183719
AOC1	7	rs55681398	150308848	Metabolic syndrome	0.0265424
		rs62492368	150537635	Lipodystrophy	0.0310953
		rs17857291	150812683	Obesity	0.0185549
MNX1, UBE3C	7	rs184163936	156781472	Body fat	0.0218584
		rs887609	156794983	Body fat	0.0165419
		rs78596384	156801700	Residual glycaemic	0.016503
		rs6956046	156962874	Residual glycaemic	0.0222334
MFHAS1, RP11-115J16.2, XKR6, MSRA	8	rs9987289	9183358	Lipodystrophy	0.104198
		rs62496161	9278574	Residual glycaemic	0.0238126
		rs17708276	10199548	Obesity	0.0281827
		rs10086521	10783769	Obesity	0.0381309
LONRF1, RP11-252C15.1, SGCZ	8	rs12680692	12618225	Metabolic syndrome	0.024943
		rs10087481	13508312	Residual glycaemic	0.0159851
		rs13262285	14125920	Obesity	0.0189179
ASAH1	8	rs1978054	17868521	Metabolic syndrome	0.017754
LPL	8	rs80073370	19833156	Lipodystrophy	0.0869276
BIN3	8	rs4872527	22496048	Metabolic syndrome	0.020213
RP11-175E9.1	8	rs17089546	23571807	Metabolic syndrome	0.0185305
EBF2	8	rs73221948	25464670	Residual glycaemic	0.0699531
		rs17818197	25872634	Residual glycaemic	0.0289322
RP11-380I10.3	8	rs13250825	28121724	Obesity	0.0146609
PURG	8	rs2042073	30835535	Obesity	0.0177366
RP11-258J10.1	8	rs7844647	34503776	Obesity	0.0197027
ZNF703, RP11-150O12.1, FGFR1, KCNU1	8	rs10092900	36854711	Residual glycaemic	0.0355634
		rs12680217	37397803	Metabolic syndrome	0.0210278
		rs60128210	38351310	Residual glycaemic	0.0231623
ANK1, NKX6-3	8	rs78623944	41227207	Residual glycaemic	0.0173376
		rs7012759	41380224	Residual glycaemic	0.0163701
		rs75445792	41500399	Beta cell -PI	0.0190576
		rs11996576	41503003	Residual glycaemic	0.027539
		rs150015181	41509070	Beta cell -PI	0.0153354
		rs508419	41522991	Beta cell -PI	0.032433
		rs117271404	41540810	Beta cell -PI	0.0203349
		rs4454259	41903402	Body fat	0.0196087
PENK, RP11-17A4.1	8	rs74942620	57499986	Residual glycaemic	0.0189533
RP11-1102P16.1	8	rs10096191	72419498	Metabolic syndrome	0.033952
KCNB2	8	rs7845090	73449940	Obesity	0.0176794
GDAP1, STAU2	8	rs140727097	74680416	Obesity	0.0244387
		rs7813042	75201983	Beta cell -PI	0.0178532
AC016194.1	8	rs2920928	76676187	Obesity	0.0251608
Y_RNA	8	rs16907751	81375457	Obesity	0.0220256
RALYL	8	rs13266372	85626666	Body fat	0.0206245
CNBD1	8	rs2336987	88301558	Body fat	0.0170687
TP53INP1, RP11-347C18.3	8	rs2722885	95696130	Beta cell +PI	0.0267968
		rs2879813	95960947	Body fat	0.0249045
		rs117440460	96002243	Residual glycaemic	0.0183804
RP11-44N17.2, CPQ	8	rs2514530	97174637	Residual glycaemic	0.0158416
AZIN1	8	rs2679745	103876325	Metabolic syndrome	0.0263127
RP11-127H5.1	8	rs28627996	105585028	Body fat	0.0192553
		rs112515915	105662373	Residual glycaemic	0.0153661
		rs3779767	106432213	Obesity	0.0162195
TRHR	8	rs7821463	110112887	Obesity	0.0196932
TRPS1	8	rs4599845	116593598	Obesity	0.0463376
		rs720928	116697876	Obesity	0.0390935
SLC30A8	8	rs78086284	118026341	Beta cell +PI	0.017296
		rs147643814	118070958	Beta cell -PI	0.0182144
		rs4876702	118121734	Body fat	0.0209971
		rs10088883	118141288	Residual glycaemic	0.0143276
		rs73317613	118143152	Residual glycaemic	0.0188113
		rs13266634	118184783	Beta cell +PI	0.0604944
		rs117215804	118221217	Body fat	0.0175006
RP11-713M15.2, RP11-3G20.1	8	rs10955992	121872464	Body fat	0.0239426
		rs16895840	122684740	Residual glycaemic	0.01643
ZHX2	8	rs4871304	123801257	Beta cell -PI	0.0215408
TRIB1	8	rs6470361	126510338	Lipodystrophy	0.0409832
		rs13273592	126645810	Metabolic syndrome	0.0295819
PVT1, CASC11, RP11-89M16.1	8	rs17772814	128711742	Beta cell -PI	0.015047
		rs7824269	129552344	Residual glycaemic	0.0188064
EFR3A	8	rs7828631	132875320	Residual glycaemic	0.0227149
AC083843.1	8	rs12548678	135786277	Metabolic syndrome	0.0166705
RNU6-144P	8	rs73712230	138215488	Residual glycaemic	0.0187243
RP11-953B20.1	8	rs10096860	143138709	Body fat	0.0198391
BOP1, HSF1	8	rs13267937	144506133	Beta cell -PI	0.0246339
		rs149587589	145173169	Residual glycaemic	0.0140664
		rs3757974	145545546	Beta cell +PI	0.0228721
		rs7015203	145976021	Metabolic syndrome	0.0181501
DMRT2	9	rs7870869	1036193	Metabolic syndrome	0.0259277
GLIS3	9	rs145500238	4248138	Beta cell -PI	0.0198095
		rs4237150	4290085	Beta cell +PI	0.033489
PTPRD	9	rs7872172	8284965	Residual glycaemic	0.0181395
NFIB	9	rs4740559	14130239	Body fat	0.0262248
BNC2	9	rs1029016	16656909	Body fat	0.0178443
		rs1330303	16715826	Obesity	0.0214685
HAUS6	9	rs12380322	19074538	Beta cell -PI	0.0186496
FOCAD, CDKN2A, CDKN2B	9	rs6475477	20815907	Residual glycaemic	0.0177919
		rs28521526	21167181	Residual glycaemic	0.0165265
		rs1101330	22015465	Residual glycaemic	0.0242259
		rs77728904	22057530	Residual glycaemic	0.0218347
		rs139149176	22129902	Residual glycaemic	0.0246239
		rs10811661	22134094	Beta cell +PI	0.0322433
		rs12555274	22136440	Beta cell -PI	0.0263814
		rs183862911	22161977	Body fat	0.0170136
		rs1575972	22301092	Residual glycaemic	0.0163726
		rs1472495	22584584	Residual glycaemic	0.0116512
		rs12553324	23347865	Obesity	0.0191794
LINGO2	9	rs17770336	28414625	Obesity	0.0209089
SLC25A6P2, RNA5SP281	9	rs10813516	31222420	Obesity	0.0199493
		rs10970761	32094193	Body fat	0.0143032
UBAP2	9	rs72709688	33658383	Residual glycaemic	0.0182647
		rs12001437	34074476	Obesity	0.0286932
GBA2	9	rs10758321	35767753	Residual glycaemic	0.0239666
RP11-220I1.1	9	rs6476613	37084340	Obesity	0.0181826
MTND2P8, TLE4	9	rs1888832	81324935	Obesity	0.0207142
		rs67269808	81907986	Body fat	0.0187696
TLE1, RP11-154D17.1	9	rs7861609	83992174	Residual glycaemic	0.0176526
		rs815843	84241308	Residual glycaemic	0.0196122
		rs2796441	84308948	Beta cell +PI	0.0336764
RP11-1E11.2	9	rs2814834	90815483	Metabolic syndrome	0.0190921
RP11-476B13.2	9	rs10992408	95444800	Metabolic syndrome	0.019336
C9orf3, ZNF169, PTCH1	9	rs10821304	96910815	Body fat	0.0250571
		rs10121760	97828989	Residual glycaemic	0.0171915
		rs113154802	98278413	Body fat	0.0363697
ABCA1	9	rs4556142	107734714	Metabolic syndrome	0.0278999
EPB41L4B	9	rs4978775	111937507	Obesity	0.0213499
COL27A1	9	rs10116566	116664845	Residual glycaemic	0.0165159
		rs1044531	117098650	Lipodystrophy	0.0343643
		rs2274162	117187569	Obesity	0.0367438
ASTN2	9	rs7030607	119245183	Metabolic syndrome	0.0233451
STRBP, ZBTB26	9	rs700059	125824055	Metabolic syndrome	0.0291904
		rs7851052	126179204	Obesity	0.0237423
		rs2479106	126525212	Obesity	0.0233951
LMX1B	9	rs59427698	129425745	Body fat	0.0188581
		rs35632228	129460727	Obesity	0.0202216
URM1	9	rs11999061	131133347	Body fat	0.0211361
FIBCD1	9	rs10113902	133788450	Obesity	0.0186959
MED27	9	rs4382592	134870755	Obesity	0.0213499
ABO, LINC00094	9	rs505922	136149229	Beta cell +PI	0.179391
		rs459571	136912626	Beta cell -PI	0.0243821
		rs72619339	137176332	Metabolic syndrome	0.0187405
GPSM1	9	rs28533815	139241828	Metabolic syndrome	0.0292367
		rs77813615	139245194	Body fat	0.0170464
		rs7022365	139505720	Residual glycaemic	0.0158181
RN7SL232P, CDC123, CAMK1D	10	rs11257562	12181762	Residual glycaemic	0.0166567
		rs11257655	12307894	Beta cell -PI	0.022928
		rs2997064	12390116	Body fat	0.0197046
		rs2815657	12548710	Residual glycaemic	0.0144784
BEND7	10	rs11258435	13568857	Obesity	0.0175631
PTF1A	10	rs72802150	23478634	Residual glycaemic	0.0193428
		rs117414485	23578177	Residual glycaemic	0.0230478
MYO3A	10	rs11819063	26493792	Beta cell -PI	0.0221549
RP11-492M23.2	10	rs35575195	29203067	Residual glycaemic	0.0120643
RP13-259N13.2	10	rs75888368	34000712	Obesity	0.0190262
ZNF239	10	rs2393960	44043354	Body fat	0.0109824
FRMPD2	10	rs2438988	49370090	Residual glycaemic	0.0150749
A1CF	10	rs12570156	52609008	Beta cell -PI	0.0226176
PCDH15	10	rs11598843	55770901	Obesity	0.019409
ARID5B	10	rs76804656	63724787	Beta cell -PI	0.0231838
JMJD1C	10	rs1046521	64914467	Residual glycaemic	0.0493775
		rs59050225	64950110	Body fat	0.0269263
TFK1, TSPAN15, VPS26A, NEUROG3	10	rs2664419	70378139	Body fat	0.0274463
		rs17476364	71094504	Beta cell +PI	0.106679
		rs2999170	71303133	Residual glycaemic	0.0181042
		rs187201965	71314539	Body fat	0.0250302
		rs177045	71321279	Residual glycaemic	0.0212038
		rs41277236	71332301	Body fat	0.0142115
		rs190597808	71355697	Body fat	0.0226639
		rs34673046	71446231	Residual glycaemic	0.0155501
		rs2395023	71456311	Residual glycaemic	0.0140547
		rs2812539	71465359	Body fat	0.0160391
PCBD1	10	rs1683935	72599167	Residual glycaemic	0.0233832
CAMK2G	10	rs7080579	75504029	Obesity	0.0255485
ZNF503, LRMDA	10	rs3012060	77244336	Residual glycaemic	0.0246898
		rs7099048	77647107	Obesity	0.0197086
ZMIZ1	10	rs3844124	80447547	Residual glycaemic	0.00990482
		rs77969702	80932860	Residual glycaemic	0.0135445
		rs697239	80947438	Body fat	0.0206642
		rs11002892	81011589	Body fat	0.0196609
		rs1250551	81059335	Body fat	0.0209827
GRID1	10	rs10788495	88113615	Obesity	0.0167246
PTEN	10	rs926091	89721412	Metabolic syndrome	0.0233246
RP11-80H5.9	10	rs34379399	91443283	Residual glycaemic	0.0177308
BTAF1, MYOF, HHEX, IDE	10	rs61876142	93445675	Residual glycaemic	0.0177333
		rs2259049	94155499	Residual glycaemic	0.0189517
		rs146668074	94208781	Residual glycaemic	0.0227707
		rs145222716	94278685	Residual glycaemic	0.0156874
		rs140778879	94336585	Residual glycaemic	0.0203204
		rs145532103	94439041	Residual glycaemic	0.0206077
		rs1977833	94463945	Metabolic syndrome	0.0273257
		rs143135397	94485260	Residual glycaemic	0.0192504
		rs117526461	94488695	Body fat	0.0206258
		rs11187151	94494460	Body fat	0.0174029
		rs7896332	94542610	Metabolic syndrome	0.0355428
RP11-452K12.4, ARHGAP19, SLIT1	10	rs10748694	99056190	Obesity	0.0229574
ERLIN1, RNU2-43P	10	rs2862954	101912064	Obesity	0.0611959
		rs61607357	102420598	Obesity	0.0141566
		rs625039	102993649	Residual glycaemic	0.0166085
RNU6-1231P	10	rs3123794	105033742	Metabolic syndrome	0.0208635
BBIP1	10	rs7067540	112621837	Residual glycaemic	0.0170112
		rs11195508	113046379	Body fat	0.0257318
TCF7L2	10	rs11196122	114593006	Beta cell +PI	0.0215473
		rs1327692	114609063	Beta cell +PI	0.016984
		rs149911199	114703335	Body fat	0.0246353
		rs149106073	114709925	Body fat	0.0188457
		rs78277257	114710876	Residual glycaemic	0.0161491
		rs116313472	114721774	Beta cell +PI	0.0224032
		rs190373810	114731360	Beta cell +PI	0.0154062
		rs114322470	114736670	Residual glycaemic	0.0161632
		rs181345902	114747513	Body fat	0.017235
		rs117987174	114756459	Body fat	0.0189856
		rs7903146	114758349	Beta cell +PI	0.0757906
		rs61872774	114765390	Beta cell +PI	0.0188597
		rs79369780	114765469	Body fat	0.0186726
		rs140908036	114770644	Metabolic syndrome	0.0193106
		rs180726800	114784926	Beta cell +PI	0.0198143
		rs118046020	114790073	Metabolic syndrome	0.0209598
		rs72826093	114793595	Metabolic syndrome	0.0182238
		rs140658764	114793907	Beta cell +PI	0.0181013
		rs17685538	114797471	Beta cell +PI	0.0166784
		rs149092094	114815454	Beta cell +PI	0.0140324
		rs7070182	114822698	Beta cell +PI	0.015921
		rs112694314	114828594	Residual glycaemic	0.0176824
		rs11196216	114829769	Beta cell +PI	0.0231878
		rs145003494	114834411	Residual glycaemic	0.018878
		rs116929578	114836181	Beta cell +PI	0.0168599
		rs7069881	114838872	Beta cell +PI	0.0235561
		rs137986049	114842024	Beta cell +PI	0.0174747
		rs193023456	114871695	Residual glycaemic	0.019792
		rs290476	114873727	Residual glycaemic	0.017609
		rs143876660	114881845	Beta cell +PI	0.017832
		rs290490	114906714	Residual glycaemic	0.0147516
		rs740746	115792787	Body fat	0.0370666
RP11-355F22.1	10	rs10787798	119584045	Residual glycaemic	0.0150619
SEC23IP	10	rs12269193	121574535	Body fat	0.0200442
WDR11, FGFR2	10	rs11199755	122836858	Residual glycaemic	0.028004
		rs10886863	122929493	Residual glycaemic	0.0285084
		rs1907225	122975633	Lipodystrophy	0.030692
PLEKHA1	10	rs2421021	124157046	Metabolic syndrome	0.0312339
RP11-282I1.1	10	rs7914985	125235747	Body fat	0.0210379
INS, IGF2, KCNQ1, TH	11	rs2334499	1696849	Residual glycaemic	0.0188177
		rs76074250	2073182	Metabolic syndrome	0.0230841
		rs7933888	2122617	Residual glycaemic	0.0391967
		rs1124699	2164990	Residual glycaemic	0.0341113
		rs3842726	2185127	Residual glycaemic	0.0143646
		rs4929965	2197286	Obesity	0.0285601
		rs143000786	2238751	Residual glycaemic	0.0143446
		rs181911080	2269939	Residual glycaemic	0.0225674
		rs79696944	2283950	Metabolic syndrome	0.0174257
		rs718579	2497501	Body fat	0.0114165
		rs2283164	2579163	Body fat	0.0198509
		rs2283167	2580063	Body fat	0.0125244
		rs4930141	2639985	Body fat	0.019523
		rs2073957	2684662	Residual glycaemic	0.0259586
		rs231362	2691471	Metabolic syndrome	0.0230358
		rs35889184	2692506	Residual glycaemic	0.0168597
		rs2283205	2741327	Body fat	0.0157925
		rs11023938	2756965	Residual glycaemic	0.0147177
		rs2237884	2799679	Body fat	0.0238975
		rs57274815	2825029	Residual glycaemic	0.0259937
		rs140400323	2834461	Residual glycaemic	0.0179208
		rs234860	2853502	Body fat	0.0206307
		rs61869847	2857024	Body fat	0.018779
		rs76868685	2858014	Residual glycaemic	0.0199005
		rs2237897	2858546	Beta cell +PI	0.0327948
		rs4930013	2862159	Beta cell +PI	0.0239459
		rs45477500	2869452	Body fat	0.0217256
		rs35723063	2875965	Residual glycaemic	0.0163551
		rs116500286	2884310	Residual glycaemic	0.0191399
		rs77355428	2895266	Residual glycaemic	0.0231708
		rs76653898	2911047	Residual glycaemic	0.0269916
TRIM66, SBF2	11	rs2168101	8255408	Residual glycaemic	0.0313738
		rs7110529	8687710	Obesity	0.0204133
		rs10743108	9537904	Residual glycaemic	0.0178199
		rs3910384	9599943	Body fat	0.0165507
		rs76789970	9856015	Body fat	0.0242534
		rs7122422	10067262	Body fat	0.0278888
ARNTL	11	rs7949336	13319894	Body fat	0.024582
PDE3B, COPB1	11	rs118115876	14671396	Residual glycaemic	0.0192346
KCNJ11, ABCC8	11	rs5215	17408630	Beta cell -PI	0.0339422
NELL1	11	rs16907058	20952237	Obesity	0.017432
BDNF	11	rs112220894	27690399	Obesity	0.0365369
		rs4923542	28507389	Beta cell -PI	0.0257558
		rs486129	28721656	Obesity	0.0201328
MPPED2, RP5-1024C24.1	11	rs2786257	30340725	Obesity	0.0183855
		rs11031140	30608133	Obesity	0.0239419
QSER1	11	rs7115190	32441377	Body fat	0.0337429
		rs145678014	32927778	Obesity	0.0201096
SLC1A2, PDHX, APIP	11	rs2956088	34905847	Body fat	0.0183515
		rs58090211	35433712	Residual glycaemic	0.0351693
HSD17B12	11	rs3736505	43876435	Obesity	0.0185556
		rs7115013	43934592	Obesity	0.0239097
CRY2	11	rs12419690	45858584	Beta cell -PI	0.0337212
C11orf49, NUP160	11	rs71474196	46977160	Beta cell +PI	0.0844938
		rs2125838	47811933	Obesity	0.0602267
RP11-61N20.3	11	rs6485981	49477266	Obesity	0.0182645
OR5D18	11	rs11230823	55510606	Body fat	0.0161733
OR5B17	11	rs12418866	57811314	Body fat	0.0291443
		rs17489568	58390007	Residual glycaemic	0.0135242
FEN1	11	rs2943800	61245614	Body fat	0.0167558
		rs174541	61565908	Beta cell +PI	0.0770443
AP003774.1	11	rs35169799	64031241	Lipodystrophy	0.0360782
MAP3K11, LTBP3	11	rs12789028	65326154	Obesity	0.0272767
		rs72924707	65576803	Obesity	0.0178964
		rs3814738	66060538	Body fat	0.0201879
TPCN2, CCND1	11	rs3750971	68830707	Metabolic syndrome	0.0165957
		rs28599796	69088374	Lipodystrophy	0.0364869
		rs3918292	69457547	Residual glycaemic	0.0185978
		rs3918298	69463273	Beta cell +PI	0.0272167
		rs12281701	69475628	Body fat	0.0220749
CENTD2, ARAP1	11	rs77464186	72460398	Beta cell -PI	0.134969
C11orf30	11	rs512780	74545378	Residual glycaemic	0.0198677
		rs673335	75450576	Residual glycaemic	0.0492598
		rs17749202	75897374	Body fat	0.0164789
		rs61894507	76156973	Residual glycaemic	0.0271479
TENM4	11	rs569296	79027802	Body fat	0.0158829
MTNR1B	11	rs61901515	92669186	Beta cell +PI	0.0247038
		rs10830963	92708710	Beta cell +PI	0.0908265
		rs11020132	92716824	Beta cell +PI	0.0169379
		rs271035	92731478	Residual glycaemic	0.0219832
		rs141307757	92978858	Residual glycaemic	0.0213694
		rs57235767	93013531	Beta cell -PI	0.0153582
DYNC2H1	11	rs634366	103020971	Obesity	0.0175683
NCAM1	11	rs10891494	112913053	Body fat	0.0215998
AP006216.5	11	rs6589571	116680418	Metabolic syndrome	0.0611051
FXYD6, FXYD2	11	rs529623	117693255	Residual glycaemic	0.0187741
HMBS	11	rs1614264	118942638	Obesity	0.0247649
ETS1	11	rs10893829	128042575	Residual glycaemic	0.018403
		rs34086018	128204110	Body fat	0.016313
		rs7104712	128235252	Body fat	0.0160977
		rs11819995	128389391	Body fat	0.0185665
		rs3935795	128390791	Metabolic syndrome	0.0170787
CCDC77	12	rs2007537	504797	Residual glycaemic	0.0314194
CCND2	12	rs10848958	4031104	Body fat	0.0185815
		rs75640507	4241118	Beta cell -PI	0.0199243
		rs11063029	4301301	Body fat	0.0152783
		rs4140660	4310220	Residual glycaemic	0.0226559
		rs10219589	4340575	Body fat	0.018762
		rs117380042	4372100	Residual glycaemic	0.0175619
		rs4238013	4376089	Residual glycaemic	0.0296749
		rs7304270	4381981	Residual glycaemic	0.0216092
		rs76895963	4384844	Metabolic syndrome	0.0570959
		rs3217860	4399050	Beta cell +PI	0.027471
		rs3217893	4403876	Beta cell +PI	0.0232573
		rs3217907	4406836	Residual glycaemic	0.0180119
		rs142409867	4518681	Body fat	0.0216698
		rs75291436	4580240	Residual glycaemic	0.0147733
		rs10849094	4676899	Metabolic syndrome	0.0181793
CHD4	12	rs7969177	6712980	Residual glycaemic	0.0225062
YBX3	12	rs77100210	10875928	Residual glycaemic	0.0210831
CDKN1B	12	rs2066827	12871099	Body fat	0.028883
		rs7303887	13191175	Residual glycaemic	0.0170071
RNU6-837P	12	rs10744146	17212881	Obesity	0.0205847
PDE3A	12	rs75149408	20262545	Body fat	0.016608
		rs7488780	20579392	Metabolic syndrome	0.0391139
		rs11045247	20592624	Residual glycaemic	0.0216656
LDHB, KCNJ8, RP11-59N23.3	12	rs34084105	21838885	Beta cell -PI	0.0183227
ITPR2, RP11-283G6.4	12	rs1048155	26273088	Metabolic syndrome	0.0158588
		rs10842708	26474867	Lipodystrophy	0.0351787
KLHDC5, RN7SKP15	12	rs61917473	27812337	Body fat	0.0166834
		rs11049114	27893346	Residual glycaemic	0.0184191
		rs10842991	27962103	Beta cell +PI	0.01954
FAM60A, SINHCAF, DENND5B	12	rs146295182	31374655	Residual glycaemic	0.0170996
		rs4931467	31379095	Body fat	0.011594
		rs11051394	31493435	Body fat	0.0186209
PKP2, SYT10	12	rs6488140	33370406	Obesity	0.0145859
RP11-554L12.3	12	rs11514133	39416437	Obesity	0.0181287
PDZRN4	12	rs2730827	41863393	Obesity	0.0156974
ARID2	12	rs1650007	46298435	Body fat	0.018741
H1FNT	12	rs2732469	48712932	Beta cell +PI	0.0287167
FAIM2	12	rs7132908	50263148	Obesity	0.0333492
SPRYD3	12	rs2683506	53477350	Residual glycaemic	0.0238419
PRIM1	12	rs2277339	57146069	Metabolic syndrome	0.0274986
		rs2167306	57362345	Residual glycaemic	0.0203369
		rs3809113	57848708	Metabolic syndrome	0.0291329
RP11-471N19.1	12	rs10784067	61241140	Obesity	0.0172549
RP11-631N16.2	12	rs10877892	63010358	Body fat	0.0186121
HMGA2, RPSAP52	12	rs2257883	66216162	Body fat	0.0209641
		rs116257126	66245053	Residual glycaemic	0.0147881
		rs116979298	66338582	Body fat	0.0187985
		rs8756	66359752	Metabolic syndrome	0.0491516
		rs7397918	66426835	Metabolic syndrome	0.0239187
FRS2	12	rs3201	69973392	Residual glycaemic	0.0208892
TSPAN8, LGR5	12	rs10879248	71463415	Metabolic syndrome	0.0204571
		rs1533104	71656547	Metabolic syndrome	0.0171906
LIN7A	12	rs11114650	81309262	Body fat	0.0146918
RP11-362A1.2	12	rs999976	82400498	Residual glycaemic	0.015889
RPS4XP15	12	rs4842471	88343574	Residual glycaemic	0.0144936
RP11-13A1.3, RP11-654D12.2	12	rs10858821	89470751	Residual glycaemic	0.0152887
		rs17250160	90402908	Body fat	0.018881
SOCS2	12	rs1316739	93968256	Residual glycaemic	0.0284558
USP44	12	rs61939481	95921998	Residual glycaemic	0.0162676
RMST	12	rs6538804	97848910	Beta cell +PI	0.0143311
C12orf42	12	rs1520191	103662895	Obesity	0.0134374
WSCD2	12	rs1426371	108629780	Obesity	0.02679
BRAP, SH2B3, ALDH2, PTPN11, HECTD4	12	rs671	112241766	Body fat	0.0774895
RBM19	12	rs7307263	114123722	Residual glycaemic	0.0190216
KSR2, NOS1	12	rs34965774	118412373	Residual glycaemic	0.0206431
HNF1A	12	rs77045000	121161453	Residual glycaemic	0.0172109
		rs142775453	121186073	Body fat	0.0214003
		rs73229142	121257090	Beta cell -PI	0.0227567
		rs572016	121279083	Beta cell -PI	0.0435618
		rs118074491	121363506	Beta cell +PI	0.0242555
		rs1800574	121416864	Residual glycaemic	0.0503872
		rs1169299	121429194	Beta cell -PI	0.0861398
		rs149282777	121436391	Body fat	0.0200219
		rs74627567	121517609	Residual glycaemic	0.0169962
		rs208311	121604314	Residual glycaemic	0.0267706
		rs141555626	121630339	Beta cell -PI	0.020614
		rs78628688	121930945	Metabolic syndrome	0.0232839
		rs10849893	121938185	Residual glycaemic	0.0159605
ABCB9, MPHOSPH9	12	rs4148856	123450765	Metabolic syndrome	0.0245643
FAM101A, NCOR2	12	rs11057418	124508976	Lipodystrophy	0.0355794
		rs34680764	124513777	Lipodystrophy	0.0332089
		rs2229840	124826462	Metabolic syndrome	0.0344132
ZNF10, EP400, FBRSL1	12	rs7302504	132481274	Residual glycaemic	0.0177707
		rs12811407	133069698	Body fat	0.0191844
		rs1009321	133361224	Obesity	0.0252217
SGCG, FGF9	13	rs9316706	22589883	Residual glycaemic	0.0176508
		rs314879	23309382	Beta cell -PI	0.0214979
RNF6	13	rs34584161	26776999	Beta cell +PI	0.0295363
		rs512306	26802799	Residual glycaemic	0.0186204
MTIF3, LINC00543	13	rs9512696	28012527	Obesity	0.0179662
		rs79033136	28525362	Body fat	0.022853
HMGB1	13	rs12855502	31017258	Obesity	0.0259909
KL	13	rs9591408	33486529	Residual glycaemic	0.0183345
		rs57358169	33522341	Residual glycaemic	0.0228577
		rs576674	33554302	Beta cell +PI	0.0185989
		rs2283368	33593270	Residual glycaemic	0.0191594
		rs36090640	33691171	Residual glycaemic	0.0161975
ELF1	13	rs9532707	41600687	Body fat	0.0250979
ZC3H13	13	rs2806924	46518966	Residual glycaemic	0.0218845
DLEU1, RP11-175B12.2	13	rs9316500	51094114	Beta cell -PI	0.0203201
OLFM4	13	rs9568868	54107583	Obesity	0.0181396
PCDH17, SRGAP2D	13	rs11148426	58693112	Obesity	0.018524
		rs4432163	59197536	Obesity	0.0204127
DIAPH3	13	rs9598088	60692067	Residual glycaemic	0.0206388
HNRNPA3P5	13	rs9564268	66204880	Obesity	0.0228324
SPRY2	13	rs1576655	79587841	Obesity	0.0121464
		rs11620422	80586038	Obesity	0.0162382
		rs3850067	80592204	Beta cell -PI	0.0179883
		rs1215468	80707429	Beta cell -PI	0.0213658
		rs9565549	80770112	Residual glycaemic	0.015502
MIR17HG	13	rs1475655	91963080	Body fat	0.0141046
GPC6	13	rs9561488	94660569	Body fat	0.0188762
STK24	13	rs3783007	99109816	Obesity	0.0161845
LIG4	13	rs59904581	108804608	Residual glycaemic	0.0185028
IRS2	13	rs9301365	109927086	Residual glycaemic	0.0167153
		rs9521510	110426871	Body fat	0.0164772
TFDP1	13	rs2316118	114277201	Body fat	0.0197328
SLC7A7	14	rs17122782	23289189	Residual glycaemic	0.0188801
NYNRIN	14	rs12437434	24878370	Residual glycaemic	0.019294
RP11-388G3.1	14	rs1955851	25949277	Obesity	0.0182904
PRKD1	14	rs8005994	29744532	Obesity	0.0233526
		rs3783300	30070659	Body fat	0.0200684
AKAP6	14	rs12883788	33303540	Obesity	0.0127159
RP11-85K15.2	14	rs10149083	35455979	Residual glycaemic	0.0274387
CLEC14A	14	rs4901812	38800704	Metabolic syndrome	0.0255729
MDGA2	14	rs12896030	47296764	Obesity	0.0151333
SOS2	14	rs72681869	50655357	Metabolic syndrome	0.0384887
RP11-349A22.5, PSMA3	14	rs7147757	58752587	Residual glycaemic	0.0215371
MNAT1	14	rs3742636	61180657	Residual glycaemic	0.0185586
DCAF5	14	rs10130013	69563295	Body fat	0.0268212
LRRC74A, C14orf166B	14	rs2056857	77300863	Residual glycaemic	0.0201476
		rs72627182	77379704	Residual glycaemic	0.02073
		rs7150718	77848618	Residual glycaemic	0.0210232
NRXN3	14	rs61993073	79825106	Body fat	0.0174869
		rs7156625	79942647	Obesity	0.0294975
		rs2371064	80170870	Residual glycaemic	0.016928
FOXN3	14	rs35368444	89556247	Beta cell +PI	0.0198216
		rs35889227	90055468	Beta cell +PI	0.0191218
SMEK1	14	rs2025067	91972752	Residual glycaemic	0.0162567
BCL11B	14	rs4082793	99700080	Obesity	0.0202186
DLK1, MEG3	14	rs7145337	101155536	Obesity	0.0223727
		rs10147577	101239087	Residual glycaemic	0.0217628
		rs73347525	101255172	Residual glycaemic	0.0217285
		rs61385262	101270219	Residual glycaemic	0.0144384
		rs2295388	101309759	Residual glycaemic	0.0154629
		rs61992671	101531854	Obesity	0.0181889
MARK3, TRAF3	14	rs8020605	103227852	Residual glycaemic	0.0173708
		rs1022736	103998423	Obesity	0.02612
		rs113345285	104246362	Obesity	0.0197966
KLF13	15	rs7403010	31725775	Lipodystrophy	0.0226695
DPH6-AS1	15	rs12913098	35935113	Obesity	0.0183608
C15orf52, INFAM2, RP11-624L4.1, RASGRP1	15	rs2382031	38024821	Residual glycaemic	0.0156111
		rs8043085	38828140	Body fat	0.0176261
		rs10152999	39653053	Metabolic syndrome	0.0232469
		rs16970349	40384132	Metabolic syndrome	0.0221385
		rs34245505	40397191	Metabolic syndrome	0.0312387
		rs4924455	40633138	Body fat	0.0226702
		rs12898690	40741295	Residual glycaemic	0.0170913
LTK	15	rs3959569	42115747	Metabolic syndrome	0.0183145
PPIP5K1, STRC	15	rs2447198	43895118	Body fat	0.0313884
RP11-315O8.1, FKSG62	15	rs10519049	46476157	Obesity	0.0184233
		rs62015803	47415535	Residual glycaemic	0.0165438
FAM227B	15	rs7161744	49872347	Body fat	0.0261399
ONECUT1, WDR72, MYO5C	15	rs750163	51906987	Obesity	0.0175923
		rs149336329	52587740	Beta cell +PI	0.0199337
		rs28475375	53088801	Obesity	0.0152374
		rs11853527	54021967	Body fat	0.0168551
TCF12	15	rs139219993	56885148	Body fat	0.014121
		rs2615231	57405674	Metabolic syndrome	0.020316
C2CD4A, C2CD4B	15	rs146692251	62218098	Body fat	0.0214358
		rs7163757	62391608	Beta cell +PI	0.0777459
USP3	15	rs1396713	64097938	Metabolic syndrome	0.0232831
DPP8	15	rs12909009	65743050	Residual glycaemic	0.0224628
MAP2K5	15	rs2469102	66873916	Residual glycaemic	0.0213627
		rs55970476	67019975	Residual glycaemic	0.0237306
		rs28836514	67262832	Obesity	0.0205146
		rs4776970	68080886	Obesity	0.0219337
GRAMD2	15	rs8026894	72478513	Residual glycaemic	0.017421
PML	15	rs7183908	74329193	Obesity	0.0310937
PTPN9, SIN3A	15	rs12708519	75803200	Body fat	0.0238466
		rs8043371	76437983	Body fat	0.0133967
HMG20A	15	rs62008456	77606303	Obesity	0.0148515
		rs952472	77776562	Metabolic syndrome	0.0272064
		rs34080199	77812028	Body fat	0.0146937
ZFAND6	15	rs7172637	80428575	Beta cell -PI	0.014455
FSD2	15	rs28538218	83753712	Body fat	0.0163826
AP3S2	15	rs2165069	90407119	Beta cell +PI	0.0186344
PRC1	15	rs2890156	91513157	Residual glycaemic	0.0224208
		rs10520699	91522966	Residual glycaemic	0.0177316
		rs9672505	91695362	Body fat	0.0146081
RP11-266O8.1, RGMA	15	rs7167984	93832067	Residual glycaemic	0.0155812
		rs4777857	93925327	Residual glycaemic	0.0194582
RP11-57P19.1	15	rs11633473	95270905	Obesity	0.0143988
IGF1R	15	rs62024481	99238661	Obesity	0.0169547
LMF1, ITFG3	16	rs117064493	261116	Residual glycaemic	0.0193036
		rs55857387	300388	Metabolic syndrome	0.023072
		rs34665498	337691	Obesity	0.0201332
		rs9889137	968717	Residual glycaemic	0.029859
		rs4988483	1129010	Body fat	0.0648241
		rs34569984	1248374	Metabolic syndrome	0.0193275
		rs4984797	1336403	Residual glycaemic	0.0266803
CLUAP1, SLX4	16	rs458522	3330179	Residual glycaemic	0.0205915
		rs3751837	3583173	Obesity	0.0169677
		rs56104880	4361138	Residual glycaemic	0.0268979
		rs3747579	4445327	Metabolic syndrome	0.0319026
RP11-420N3.2, RBFOX1	16	rs1420076	6534122	Residual glycaemic	0.0216093
RP11-297M9.1	16	rs316371	9735857	Obesity	0.0216835
NTAN1	16	rs9927842	15153717	Obesity	0.0193135
GP2	16	rs11074446	20255123	Obesity	0.0139708
		rs73541251	20331737	Residual glycaemic	0.0164522
		rs9929710	20370981	Obesity	0.0201306
TNRC6A, CTD-2515A14.1, AQP8	16	rs2059134	24816492	Obesity	0.0251009
		rs10852284	25236955	Body fat	0.016566
ATP2A1	16	rs10499	28915527	Obesity	0.0433893
FAM57B, TMEM219	16	rs9932196	29983119	Obesity	0.0272388
KAT8, RP11-196G11.4	16	rs1978487	31129942	Obesity	0.027736
RP11-98C8.1	16	rs13339351	49048190	Residual glycaemic	0.0192242
FTO	16	rs117515728	53427421	Residual glycaemic	0.0219902
		rs62048489	53454855	Metabolic syndrome	0.0153942
		rs3095633	53541478	Residual glycaemic	0.0215706
		rs113810193	53543205	Metabolic syndrome	0.0209212
		rs4548860	53772994	Obesity	0.0178045
		rs1558902	53803574	Obesity	0.0976662
		rs145904814	53813952	Body fat	0.0220084
		rs73612051	53828037	Obesity	0.0129577
		rs62033416	53838658	Obesity	0.0166654
		rs139891432	53843623	Obesity	0.0123913
		rs4783837	54370634	Residual glycaemic	0.0195351
PKD1L3, IL34, NFAT5	16	rs2917677	69750849	Obesity	0.0269682
RP11-346C20.3, ZFHX3	16	rs7498798	73097029	Obesity	0.0236846
BCAR1, CTRB2	16	rs72802365	75246035	Metabolic syndrome	0.018223
MON1B	16	rs72798545	77232746	Obesity	0.0158482
CMIP	16	rs2925979	81534790	Lipodystrophy	0.028703
		rs7189295	81609553	Metabolic syndrome	0.0272336
RP11-505K9.4	16	rs4782568	83980529	Body fat	0.0494974
GINS2	16	rs2303202	85704584	Metabolic syndrome	0.0225723
		rs35825770	86459737	Body fat	0.024924
ZFPM1	16	rs9937296	88554480	Residual glycaemic	0.0251921
SPG7, RPL13	16	rs17471624	89631665	Obesity	0.0225979
		rs28592184	89681640	Residual glycaemic	0.0158993
		rs56283750	89786761	Body fat	0.0243344
VPS53	17	rs36027158	519554	Metabolic syndrome	0.0264552
		rs9893867	1510048	Beta cell -PI	0.0205894
		rs59278436	2309929	Beta cell -PI	0.0387402
ENO3, ZZEF1	17	rs1043246	3828086	Body fat	0.0203426
		rs8082265	3838761	Residual glycaemic	0.0222757
		rs72827349	3980551	Residual glycaemic	0.0188179
		rs7224685	4014384	Obesity	0.026636
		rs3966782	4807098	Obesity	0.0189822
SAT2, SLC16A11, SLC16A13	17	rs9900150	6553168	Metabolic syndrome	0.0201168
		rs113748381	6953155	Beta cell -PI	0.0169659
		rs727428	7537792	Metabolic syndrome	0.0351756
GLP2R	17	rs17676097	9791549	Residual glycaemic	0.0361365
RAI1	17	rs12453750	17342768	Beta cell -PI	0.0217454
		rs56745821	17509992	Lipodystrophy	0.0243746
		rs1108646	17751478	Metabolic syndrome	0.0243621
KCNJ12	17	rs7213608	21279289	Body fat	0.0279125
CRYBA1	17	rs797971	27648435	Beta cell +PI	0.0250451
NF1	17	rs1048317	29704002	Obesity	0.032391
MYO19	17	rs2306593	34866546	Obesity	0.0196781
HNF1B, TCF2	17	rs3094503	36030408	Residual glycaemic	0.0194285
		rs3094515	36043653	Residual glycaemic	0.0190118
		rs3110641	36047417	Beta cell -PI	0.0198513
		rs4635384	36055558	Residual glycaemic	0.0164284
		rs12943407	36088329	Body fat	0.019674
		rs11651052	36102381	Beta cell -PI	0.0227953
NEUROD2	17	rs11078916	37746307	Body fat	0.0357474
MLX, LINC00910, RP11-400F19.6	17	rs676387	40706273	Obesity	0.0316616
		rs56799554	41456413	Metabolic syndrome	0.0280279
ACBD4	17	rs11653796	43218259	Body fat	0.0321429
KANSL1	17	rs4792837	44286384	Beta cell -PI	0.0292723
GIP, TTLL6, CBX1	17	rs3744347	46178674	Metabolic syndrome	0.0237294
		rs35895680	47060322	Obesity	0.0331051
ITGA3	17	rs112297357	48164330	Residual glycaemic	0.0191745
PPM1E	17	rs11659035	56966052	Body fat	0.0233023
RPS6KB1	17	rs8068913	57973096	Beta cell -PI	0.0237909
ERN1, ACE	17	rs11657101	60636826	Metabolic syndrome	0.0216298
		rs4311	61560763	Residual glycaemic	0.0193834
		rs72845888	61667008	Obesity	0.0208649
		rs10853047	62199136	Beta cell -PI	0.0182398
PITPNC1, BPTF	17	rs77746881	65651268	Beta cell -PI	0.0173173
		rs12601921	65825354	Obesity	0.0427783
		rs35722605	66383608	Residual glycaemic	0.0230203
		rs883541	66449122	Beta cell -PI	0.0293648
SLC39A11	17	rs11653006	70296543	Residual glycaemic	0.0295541
		rs61736066	70645032	Residual glycaemic	0.0199487
		rs11077654	71006512	Residual glycaemic	0.0137809
SUMO2	17	rs10401019	73178311	Residual glycaemic	0.031734
		rs2444842	73754806	Residual glycaemic	0.0190481
CYTH1	17	rs7221314	76758251	Body fat	0.0218485
RPTOR	17	rs62076641	77896764	Body fat	0.019615
		rs11150745	78757626	Obesity	0.0161495
WDR45B, FN3KRP	17	rs4789816	80607830	Beta cell -PI	0.0224908
		rs9895455	80683980	Beta cell +PI	0.0566844
RP11-161I6.2	18	rs8097544	1839564	Obesity	0.0212428
EMILIN2	18	rs11664106	2846812	Lipodystrophy	0.0257535
LAMA1	18	rs9948462	7076836	Metabolic syndrome	0.0207164
C18orf8	18	rs1788819	21100504	Obesity	0.0214887
NOL4	18	rs4293449	31694567	Obesity	0.0167614
COMMD9	18	rs62080313	36278709	Obesity	0.0155227
		rs2958610	36594057	Residual glycaemic	0.0172939
LINC00907	18	rs7232699	40072230	Obesity	0.0135247
		rs7242026	40702833	Obesity	0.0202413
SETBP1, SLC14A2	18	rs58306981	42326974	Residual glycaemic	0.0170427
		rs2247326	42948994	Obesity	0.0180784
DCC	18	rs8089704	50840102	Obesity	0.0172591
TCF4	18	rs1942569	52846725	Body fat	0.0215968
		rs72926932	53050646	Body fat	0.0278124
		rs17089932	53428347	Body fat	0.0201662
WDR7	18	rs10048404	54578482	Residual glycaemic	0.0229576
RNU4-17P, GRP, MC4R	18	rs9957320	56876430	Obesity	0.0231797
		rs6567160	57829135	Obesity	0.0690647
		rs78769612	58028972	Obesity	0.0254706
BCL2A	18	rs12454712	60845884	Metabolic syndrome	0.0431033
		rs12970504	60895919	Body fat	0.0267343
		rs12455492	60982168	Residual glycaemic	0.0217604
CDH7	18	rs35419009	63458281	Obesity	0.00988678
RP11-173L6.1	18	rs12964145	73501475	Obesity	0.0232373
ZNF236	18	rs2658746	74582340	Beta cell -PI	0.02391
NFATC1	18	rs8096658	77156537	Obesity	0.0265018
TCF3	19	rs8108446	818284	Residual glycaemic	0.0256083
		rs12461269	1167922	Residual glycaemic	0.0227137
		rs34072429	1224518	Residual glycaemic	0.0146035
		rs62128838	1236481	Residual glycaemic	0.0130954
		rs4807125	1646712	Body fat	0.018214
		rs28626548	1865673	Obesity	0.0180882
NCLN	19	rs75620555	3184010	Residual glycaemic	0.0137733
UHRF1, PTPRS, KDM4B	19	rs56249413	5036730	Metabolic syndrome	0.0172973
MAP2K7, INSR, AC010336.1	19	rs10416539	7186333	Metabolic syndrome	0.0309478
		rs4804420	7226190	Metabolic syndrome	0.0236698
		rs10427109	7293560	Metabolic syndrome	0.0305274
		rs2115107	7968168	Lipodystrophy	0.0283338
		rs116843064	8429323	Lipodystrophy	0.0558023
FARSA, ZNF799, GCDH	19	rs4804181	12509536	Residual glycaemic	0.0196842
		rs3111316	13038415	Metabolic syndrome	0.0214198
		rs148340480	13159859	Body fat	0.0186714
CILP2, CRTC1, TM6SF2	19	rs4808845	18812024	Obesity	0.0205811
		rs150057262	19320825	Metabolic syndrome	0.0731039
		rs8107974	19388500	Liver/lipid metabolism	0.0615049
		rs7247433	19795560	Metabolic syndrome	0.0409792
		rs150617279	20139234	Metabolic syndrome	0.0302638
ZNF257, ZNF738	19	rs7507813	21722479	Residual glycaemic	0.0171991
		rs142395395	22100706	Residual glycaemic	0.0128294
		rs4932747	22279252	Beta cell -PI	0.0201635
AC007796.1	19	rs1469705	31038995	Body fat	0.0183485
		rs924150	31829903	Beta cell -PI	0.0192889
PEPD	19	rs7256564	33889593	Lipodystrophy	0.0578524
SARS2, CTC-360G5.8	19	rs11670675	39406442	Beta cell -PI	0.0208097
CTC-435M10.3, TMEM91, B9D2, BCKDHA, EXOSC5	19	rs11466334	41847737	Body fat	0.0235145
		rs55826925	41871791	Beta cell +PI	0.0235924
RN7SL836P, EML2, TOMM40, APOE, GIPR	19	rs57537848	45354044	Residual glycaemic	0.0318345
		rs429358	45411941	Liver/lipid metabolism	0.160749
		rs62118504	45734751	Obesity	0.0240925
		rs10406431	46157019	Metabolic syndrome	0.0227457
		rs61373376	46183586	Beta cell +PI	0.0548053
		rs34505186	46214684	Body fat	0.0241253
		rs11083785	46409012	Body fat	0.0151752
ZC3H4	19	rs8101149	47600441	Obesity	0.0342228
FCGRT	19	rs34010237	50012574	Body fat	0.0316147
		rs73582456	50034101	Body fat	0.027826
RP5-1103G7.4, SOX12	20	rs1047507	308193	Residual glycaemic	0.0136747
STK35	20	rs4813319	1893747	Residual glycaemic	0.015693
DTD1	20	rs62216977	18648669	Residual glycaemic	0.0171924
FOXA2, NKX2-2	20	rs2181063	22427370	Residual glycaemic	0.0254139
		rs1203894	22549369	Beta cell +PI	0.024701
ASXL1	20	rs1737897	31028723	Obesity	0.0201185
RALY, EIF2S2	20	rs149142833	32188142	Metabolic syndrome	0.0304005
		rs1810534	32437142	Body fat	0.0185993
		rs4911405	32674967	Metabolic syndrome	0.0315135
ZHX3	20	rs17265513	39832628	Body fat	0.037266
IFT52, HNF4A	20	rs826949	42302201	Metabolic syndrome	0.0172779
		rs183623967	42677758	Body fat	0.0227105
		rs6073369	42832789	Residual glycaemic	0.0240017
		rs2144907	42977256	Residual glycaemic	0.0187664
		rs188520200	42984363	Body fat	0.0219977
		rs12625671	42994812	Beta cell -PI	0.0296093
		rs112845208	42999433	Metabolic syndrome	0.0197254
		rs1800961	43042364	Lipodystrophy	0.0669523
		rs6073434	43049623	Beta cell -PI	0.0172093
		rs244080	43246549	Residual glycaemic	0.0146022
		rs56062745	43256437	Beta cell -PI	0.0190298
EYA2	20	rs67559658	45553106	Residual glycaemic	0.0170461
		rs6063046	45596378	Lipodystrophy	0.0238331
CEBPB	20	rs6091115	48832020	Beta cell +PI	0.0278753
NFATC2, TSHZ2, RP4-723E3.1	20	rs3787186	50153344	Body fat	0.0220469
		rs6021487	50453895	Residual glycaemic	0.0234774
		rs2426443	51044117	Metabolic syndrome	0.0293987
		rs1523539	51296548	Obesity	0.016673
		rs2741362	51617164	Beta cell -PI	0.0192553
RP5-1010E17.1	20	rs507381	54156465	Obesity	0.0177963
GNAS	20	rs6070620	57384175	Body fat	0.0176688
		rs1800900	57415110	Beta cell +PI	0.0219275
		rs4812042	57461915	Body fat	0.022528
		rs45551238	57607363	Obesity	0.0255379
SLCO4A1	20	rs2274933	60897488	Residual glycaemic	0.0224208
		rs34885433	61273960	Metabolic syndrome	0.0203558
ZBTB46	20	rs1056441	62370349	Obesity	0.0322848
		rs73143584	62445702	Body fat	0.0233175
		rs11698462	62779229	Metabolic syndrome	0.0231011
ETS2	21	rs11911369	40175634	Body fat	0.0173249
BACE2	21	rs28360503	42583804	Residual glycaemic	0.0166625
ADARB1	21	rs9977825	46494995	Obesity	0.0189338
PCNT	21	rs9983528	47772439	Residual glycaemic	0.0201194
ARVCF	22	rs758374	19971552	Residual glycaemic	0.0272669
		rs3804043	20052481	Residual glycaemic	0.0241709
SGSM1	22	rs7291042	25220606	Body fat	0.029754
MTMR3, ASCC2, ZNRF3, CTA-85E5.10	22	rs5762925	29369398	Body fat	0.0196337
		rs131285	30157940	Residual glycaemic	0.0300387
		rs5997539	30237706	Metabolic syndrome	0.0211491
YWHAH, DEPDC5	22	rs131246	32128271	Residual glycaemic	0.0229121
TOM1	22	rs138742	35699759	Metabolic syndrome	0.0227499
MAFF	22	rs2267374	38600595	Lipodystrophy	0.0308827
TNRC6B	22	rs4586740	40540762	Obesity	0.0242733
EP300	22	rs7510675	41549297	Body fat	0.0239664
CYB5R3	22	rs5751316	43034144	Body fat	0.0152216
PNPLA3	22	rs738408	44324730	Liver/lipid metabolism	0.116925
WNT7B	22	rs9723065	46314952	Residual glycaemic	0.0148969
PIM3	22	rs28691713	50356302	Beta cell -PI	0.0250255
		rs56149983	50620508	Residual glycaemic	0.0234805

## Sheet: ST7
Supplementary Table 7. Association of T2D risk alleles at index SNVs in each cluster with 37 cardiometabolic phenotypes.
Trait category	Trait acronym	Trait	Beta cell +PI			Beta cell -PI			Residual glycaemic			Body fat			Metabolic syndrome			Obesity			Lipodystrophy			Liver/lipid metabolism
			Beta	SE	P-value	Beta	SE	P-value	Beta	SE	P-value	Beta	SE	P-value	Beta	SE	P-value	Beta	SE	P-value	Beta	SE	P-value	Beta	SE	P-value
Glycaemic	FGadjBMI	Fasting glucose adjusted for BMI	0.0111383	0.000543046	5.16553e-81	0.00437341	0.000549114	3.65015e-15	0.0023045	0.000264358	8.71687e-18	0.0023511	0.000314104	1.32868e-13	0.00378301	0.000403288	2.90453e-20	0.000742816	0.000339375	0.0287941	0.00426648	0.000772238	3.99483e-08	0.00358569	0.00299087	0.230798
	2hGadjBMI	2-hour glucose adjusted for BMI	0.00841412	0.00055881	2.91514e-47	0.00561736	0.000568255	3.0008e-22	0.00129537	0.000272743	2.27205e-06	0.00269406	0.000325019	2.8808e-16	0.00456629	0.000414995	5.84653e-27	0.000432474	0.000349226	0.215805	0.00511954	0.000794655	1.66535e-10	0.00148799	0.00307769	0.62884
	HbA1c	Glycated haemoglobin	0.0101709	0.000512729	1.58225e-76	0.00435414	0.000518458	1.19353e-16	0.00209858	0.000249599	1.10476e-16	0.00240242	0.000296568	1.26788e-15	0.0030041	0.000380773	6.48982e-15	0.00191841	0.000320428	2.77534e-09	0.00348355	0.000729125	1.97868e-06	-0.0005679	0.00282389	0.840648
	PIadjBMI	Proinsulin adjusted for FI and BMI	0.0130245	0.000803633	1.21291e-53	-0.0126781	0.00082211	3.77902e-49	0.000728372	0.0004081	0.0745443	0.00101224	0.000476496	0.0338419	0.00245967	0.000595329	3.8484e-05	-0.00022785	0.000499461	0.648334	0.00575527	0.00113651	4.7387e-07	0.00836065	0.00440168	0.0577449
	FIadjBMI	Fasting insulin adjusted for BMI	-0.00195605	0.000409688	2.01023e-06	-0.00217531	0.000416613	2.07179e-07	0.000617119	0.000199438	0.00201583	0.000826458	0.000236533	0.000492074	0.00411397	0.000304251	4.9913e-39	0.000384887	0.000256033	0.133017	0.0119164	0.000582596	1.24242e-80	0.00653358	0.00225639	0.00384898
	ISIadjBMI	Modified Stumvoll insulin sensitivity index adjusted for BMI	-0.00260572	0.000640085	4.98509e-05	-0.00160629	0.000654801	0.0143029	0.00103493	0.000325047	0.00148963	-0.00158708	0.000379524	3.09947e-05	-0.00528682	0.000474173	1.4744e-27	0.00030337	0.000397815	0.445854	-0.00479651	0.000905217	1.38289e-07	-0.00279725	0.00350589	0.425101
	IFCadjBMI	Insulin fold change adjusted for BMI	0.00241026	0.000559585	1.78606e-05	0.000954045	0.00057245	0.0958513	-0.00105097	0.000284167	0.000226613	0.00192201	0.000331793	8.80281e-09	0.00251638	0.000414539	1.70258e-09	-2.79262e-05	0.000347784	0.936014	0.00203611	0.000791372	0.010203	0.00336679	0.00306497	0.272215
Blood pressure	SBPadjBMI	Systolic blood pressure adjusted for BMI	0.00133242	0.0002884	4.25811e-06	0.000639263	0.000295268	0.0305856	0.00080856	0.000146753	4.41039e-08	0.00101662	0.000173279	5.75905e-09	0.0025872	0.000212665	3.65247e-32	0.000870719	0.000176229	8.8996e-07	0.00480293	0.000401004	2.80243e-31	0.00135264	0.00155308	0.383964
	DBPadjBMI	Diastolic blood pressure adjusted for BMI	-0.00032521	0.000285356	0.254657	-0.000347304	0.000292151	0.234765	0.000178819	0.000145203	0.218378	0.000391125	0.00017145	0.0227098	0.00147511	0.00021042	3.99186e-12	0.000293346	0.000174369	0.0927695	0.00420702	0.000396771	3.74386e-25	0.00477602	0.00153669	0.00192867
	PPadjBMI	Pulse pressure adjusted for BMI	0.00208648	0.000279103	1.49295e-13	0.00107605	0.00028575	0.000174254	0.000940654	0.000142022	5.32432e-11	0.00106369	0.000167693	3.20256e-10	0.00238197	0.000205809	2.02892e-29	0.000852462	0.000170548	6.65539e-07	0.0031924	0.000388077	5.05933e-16	-0.00254574	0.00150302	0.0905764
Anthropometric	BW	Birth weight	-0.000609882	0.00040531	0.132652	-0.000166843	0.000417061	0.689194	-0.000486045	0.000204077	0.0173865	-0.00137673	0.000238923	1.04951e-08	-0.00301094	0.000301172	1.1289e-22	0.000300107	0.00025299	0.235757	-0.000745796	0.000573195	0.193462	-0.00285304	0.00221997	0.198977
	BMR	Basal metabolic rate	-0.00220671	0.00050972	1.61637e-05	-0.00135565	0.000521439	0.00943788	0.0013427	0.000252762	1.28292e-07	-0.000245691	0.000297613	0.409223	-0.00394979	0.000376453	9.79447e-25	0.00885471	0.000316793	8.49959e-134	0.000858295	0.000728999	0.239277	-0.00116741	0.00279185	0.675911
	BMI	Body mass index	-0.00262495	0.000371076	2.49392e-12	-0.00156377	0.000379607	4.04583e-05	0.000425559	0.000180589	0.0186006	0.000968438	0.000215845	7.89394e-06	-0.00121062	0.000274057	1.08488e-05	0.00902535	0.000231121	3.89077e-219	-0.00283291	0.00053071	1.11419e-07	0.00298108	0.00203246	0.142699
	WHR	Waist-hip ratio	0.000154267	0.000383965	0.687925	-0.000101316	0.000401039	0.800595	0.00096075	0.000194014	8.45011e-07	0.00250086	0.000225287	2.89084e-27	0.00370793	0.000282661	9.99931e-37	0.00611307	0.000238343	5.2868e-115	0.00864155	0.000536658	9.64699e-53	0.00849737	0.00203175	3.10622e-05
	WC	Waist circumference	-0.00140378	0.000347764	5.75514e-05	-0.000800157	0.00035576	0.0246776	0.00109022	0.000172451	3.59388e-10	0.00204324	0.000203051	5.9388e-23	5.29861e-05	0.000256841	0.836591	0.00940026	0.000216137	6.35137e-252	0.000421451	0.00049737	0.396959	0.0035445	0.00190478	0.0630027
	HC	Hip circumference	-0.00241244	0.000404925	3.32762e-09	-0.00145367	0.000414235	0.000465424	0.000888341	0.000201347	1.11318e-05	0.00106642	0.000236425	7.07675e-06	-0.00356035	0.000299967	7.46866e-31	0.00903126	0.000251662	5.22984e-194	-0.0073948	0.000579122	3.60222e-35	-0.00184299	0.00221787	0.406147
Adipose	BFP	Body fat percentage	-0.00130486	0.000349041	0.000193621	-0.000903825	0.000357066	0.0114884	0.000605879	0.000173559	0.000498289	0.00269282	0.000203796	2.17407e-37	-0.000613272	0.000258569	0.017854	0.00878182	0.00021693	4.86111e-229	-0.00787607	0.000499197	3.02996e-51	0.0021723	0.00191178	0.256063
	TFP	Trunk fat percentage	-0.00117038	0.000356994	0.00107286	-0.000944917	0.000365202	0.00978376	0.000410696	0.000177514	0.0208525	0.00246682	0.00020844	1.08038e-30	-0.00111401	0.00026446	2.70944e-05	0.00822116	0.000221873	6.21867e-203	-0.00886286	0.000510571	1.36469e-60	0.00112777	0.00195534	0.564203
	GFATadjBMI	Gluteofemoral adipose tissue volume adjusted for BMI	0.000242135	0.000642802	0.706472	-0.00208235	0.000665363	0.00179215	-0.00233668	0.000326895	1.51906e-12	0.00319649	0.000383388	2.04452e-16	-0.00913195	0.000479116	5.10933e-71	-0.00157593	0.000401229	9.05947e-05	-0.0268699	0.000909059	6.25489e-145	-0.00674073	0.00352077	0.0557846
	VATadjBMI	Visceral adipose tissue volume adjusted for BMI	0.000604319	0.000757137	0.424933	0.00126683	0.000783711	0.106259	-0.00217146	0.00038504	2.12122e-08	0.00399472	0.000451581	3.15233e-18	0.00893529	0.000564336	1.8874e-51	-0.000870384	0.000472596	0.0657626	0.00923638	0.00107075	1.96685e-17	0.0110225	0.00414701	0.00796591
	ASATadjBMI	Abdominal subcutaneous adipose tissue volume adjusted for BMI	0.000112073	0.00068164	0.86943	-0.000623626	0.000705564	0.376943	-0.00297501	0.000346646	2.81825e-17	0.00604482	0.000406552	4.78426e-46	0.000432291	0.000508064	0.395016	0.000442326	0.000425471	0.298727	-0.00882141	0.000963984	2.3358e-19	0.00241994	0.00373349	0.516999
Liver	ALP	Alkaline phosphatase	-0.00261717	0.000640298	4.63831e-05	0.00030443	0.000655019	0.64218	-3.66227e-05	0.00031161	0.906461	0.000776128	0.000372445	0.0373733	0.000798741	0.000472891	0.0914562	0.00173644	0.000398804	1.44452e-05	0.000184864	0.00091575	0.840049	-0.00308255	0.00350706	0.379593
	GGT	Gamma-glutamyltransferase	-0.000174666	0.000449127	0.697415	-0.00103545	0.000459453	0.0243891	0.000438414	0.000218574	0.0450924	0.00200542	0.000261246	3.2696e-14	0.00325645	0.000331702	5.69649e-22	0.00236992	0.000279735	6.64846e-17	0.00517385	0.000642339	1.83399e-15	0.004693	0.00245997	0.0566518
	Tbil	Total bilirubin	-0.000810691	0.00031553	0.0103049	0.000382203	0.000322785	0.236605	9.90277e-06	0.000153557	0.948591	-0.000852775	0.000183536	3.73355e-06	-0.00118756	0.000233035	3.99846e-07	-0.00126814	0.000196525	1.56302e-10	0.00149051	0.00045127	0.000983733	0.00543282	0.00172823	0.00170802
	Dbil	Direct bilirubin	-0.000922045	0.000342644	0.0072199	0.000485582	0.000350522	0.166206	0.000238967	0.000169681	0.159282	-0.000426172	0.000199683	0.0330181	-0.00123644	0.00025306	1.16328e-06	-0.000758533	0.000212955	0.000382013	0.000256026	0.000490048	0.601449	0.0166412	0.00187674	2.54783e-18
	AST	Aspartate aminotransferase	-0.00170259	0.00036201	2.84439e-06	-0.000736042	0.000370333	0.047082	-0.000240224	0.000176177	0.172957	0.00014035	0.000210572	0.505203	0.0022421	0.000267362	1.33303e-16	0.00111376	0.000225475	8.88109e-07	0.00426109	0.000517744	4.63021e-16	0.0239776	0.00198281	6.30994e-32
	ALT	Alanine aminotransferase	-0.00034335	0.000333868	0.303959	-6.72087e-05	0.000341544	0.844032	0.000611476	0.000162482	0.000175372	0.00116076	0.000194203	2.95522e-09	0.00370096	0.000246578	5.74513e-47	0.00283411	0.000207947	1.49112e-39	0.00718138	0.000477496	3.89525e-47	0.0338347	0.00182867	8.62134e-68
	LiverFat	Liver fat percentage	0.000619237	0.00070738	0.381536	-0.00117916	0.000728375	0.105737	0.000635763	0.00036094	0.0784271	0.00205294	0.000423946	1.45179e-06	0.00733041	0.000521358	1.20641e-41	0.0050407	0.000437552	3.4897e-29	0.00810278	0.000989208	6.635e-16	0.108249	0.00383119	1.0226e-134
Circulating plasma lipids	TG	Triglycerides	0.000719082	0.000432472	0.096613	0.000218026	0.000439782	0.620149	0.000788405	0.000209441	0.000174591	0.00152688	0.000249688	1.28007e-09	0.00426126	0.000321171	9.903e-38	0.00280591	0.000271439	4.14709e-24	0.0118717	0.000614996	4.77e-73	-0.0250003	0.00238187	8.89702e-25
	LDL	Low-density lipoprotein cholesterol	0.00115078	0.000341475	0.000774036	0.00031145	0.000347247	0.369934	-7.99015e-05	0.000165373	0.629065	0.000355066	0.000197151	0.0719409	0.000671411	0.000253593	0.00820671	0.00013804	0.000214325	0.519648	0.00119729	0.000485594	0.0138084	-0.0454752	0.0018807	1.21109e-106
	HDL	High-density lipoprotein cholesterol	0.000490734	0.000350626	0.161879	0.000334288	0.000356553	0.348651	-0.000916826	0.000169805	7.97071e-08	-0.00104898	0.000202434	2.55142e-07	-0.00300326	0.000260389	2.4017e-29	-0.00348512	0.000220069	1.0478e-51	-0.0123355	0.000498608	1.06426e-110	0.0121127	0.0019311	4.85674e-10
	TC	Total cholesterol	0.0014386	0.000348618	3.92038e-05	0.000508352	0.00035451	0.15183	-0.000136059	0.000168832	0.420458	0.000458586	0.000201274	0.0228667	0.000944371	0.000258898	0.000275301	-0.000189755	0.000218808	0.385984	0.000472553	0.000495751	0.340667	-0.0445951	0.00192004	8.15619e-100
	nonHDL	Non-HDL cholesterol	0.00115951	0.000381588	0.00242469	0.000329325	0.000388038	0.396211	5.43619e-05	0.000184799	0.768678	0.000726096	0.00022031	0.00100841	0.00190707	0.000283383	2.56228e-11	0.00106406	0.000239502	9.64921e-06	0.00463574	0.000542637	3.67458e-17	-0.0523723	0.00210162	5.20118e-112
Biomarkers	APOA	Apolipoprotein A1	0.000463046	0.000495248	0.349982	0.000723682	0.000506635	0.153426	-0.00117743	0.000246939	2.08063e-06	-0.000822148	0.000289712	0.00461656	-0.0024123	0.000366879	7.14908e-11	-0.00409293	0.000307798	8.24416e-38	-0.0135108	0.000708301	2.60488e-71	0.0157191	0.00271259	8.66603e-09
	APOB	Apolipoprotein B	-3.36488e-05	0.000455182	0.941083	-0.000551886	0.000465647	0.236165	-0.000763503	0.000226337	0.00076567	8.62484e-05	0.000266274	0.746062	0.00113023	0.000337198	0.000827023	8.00574e-06	0.000282897	0.977428	0.00424772	0.000650999	9.89144e-11	-0.0555056	0.00249313	1.23368e-92
	CRP	C-reactive protein	-0.000594649	0.00048579	0.221149	-0.00169036	0.000496959	0.000691412	4.47077e-05	0.000236417	0.85004	0.00178205	0.000282572	3.94233e-10	0.00147993	0.00035878	3.95274e-05	0.00395789	0.00030257	9.4008e-37	-0.00172787	0.000694774	0.0130132	0.0430906	0.00266078	1.00708e-53
	IGF1	Insulin-like growth factor 1	0.000784882	0.000532076	0.140431	0.000111211	0.000544309	0.83814	0.000793226	0.000264572	0.00277041	-0.000953281	0.000311255	0.00224081	0.00199861	0.00039416	4.57009e-07	-0.00100249	0.000330687	0.00248367	0.00227703	0.000760971	0.00282387	-0.00352005	0.0029143	0.227334
SE: standard error.

## Sheet: ST8
Supplementary Table 8. Comparison of cluster assignments from previous soft clustering (Udler et al. 2018) and current hard clustering.
Locus	Previous soft cluster assignment		Current hard cluster assignment
	Index SNV	Clustera	Index SNVb	EUR r2	Cluster
MACF1	rs2296172	Lipodystrophy	No good proxy for signal
FAF1	rs17106184	Lipodystrophy	rs12063943	0.922	Metabolic syndrome
NOTCH2	rs10923931	Not allocated	rs2493389	0.99	Body fat
PROX1	rs340874	Not allocated	rs340874	Same SNV	Beta cell +PI
LYPLAL1	rs2820443	Lipodystrophy	rs1415287	0.986	Lipodystrophy
DTNB, KIF3C, GCKR	rs780094	Liver/lipid metabolism	rs1260326	0.912	Residual glycaemic
THADA	rs10203174	Not allocated	No good proxy for signal
BNIPL, LINC01122, BCL11A, AC007381.2	rs243021	Not allocated	rs243018	0.941	Beta cell +PI
RBMS1	rs6742799	Obesity	No good proxy for signal
GRB14, COBLL1, GALNT3	rs13389219	Lipodystrophy	rs10184004	0.968	Lipodystrophy
IRS1	rs2943641	Lipodystrophy	rs2203452	1	Lipodystrophy
PPARG	rs1801282	Lipodystrophy	rs17036160	0.972	Lipodystrophy
UBE2E2	rs1496653	Beta cell +PI	rs13094957	1	Residual glycaemic
KIF9, SMARCC1	rs2276853	Lipodystrophy	No good proxy for signal
PSMD6, ATXN7, ADAMTS9	rs6795735	Lipodystrophy	No good proxy for signal
CASR, ADCY5	rs11708067	Lipodystrophy, Beta cell +PI	rs11708067	Same SNV	Beta cell +PI
ABCC5, IGF2BP2, ST6GAL1, BCL6, LPP	rs4402960	Beta cell -PI	rs9808924	1	Metabolic syndrome
	rs6808574	Not allocated	rs6777684	0.975	Beta cell +PI
WFS1	rs4458523	Not allocated	rs13130845	0.983	Beta cell -PI
TMEM154	rs6813195	Not allocated	rs6813195	Same SNV	Beta cell -PI
SORBS2, ACSL1	rs1996546	Beta cell +PI	rs72695645	0.983	Beta cell +PI
ITGA1, ARL15	rs702634	Lipodystrophy	No good proxy for signal
ANKRD55, SLC38A9, AC022431.2	rs459193	Lipodystrophy	rs256904	1	Residual glycaemic
	rs3843467	Lipodystrophy	rs9687846	0.962	Lipodystrophy
ZBED3	rs4457053	Lipodystrophy	rs7732130	0.929	Beta cell +PI
SSR1, RREB1	rs9502570	Not allocated	No good proxy for signal
CDKAL1	rs7756992	Beta cell +PI	rs7766070	0.985	Beta cell +PI
MHC region	rs3132524	Lipodystrophy	No good proxy for signal
	rs9271775	Liver/lipid metabolism	No good proxy for signal
SLC35D3, RPL35AP3	rs4407733	Not allocated	rs6917676	0.968	Beta cell -PI
EUM1, DGKB	rs2191349	Not allocated	rs4719433	0.988	Beta cell +PI
	rs10276674	Beta cell -PI	rs17168486	0.873	Body fat
JAZF1	rs864745	Not allocated	rs860262	0.972	Metabolic syndrome
KLF14	rs3996352	Lipodystrophy	rs4731702	0.988	Lipodystrophy
MNX1, UBE3C	rs1182397	Not allocated	No good proxy for signal
LPL	rs10503669	Lipodystrophy	No good proxy for signal
ANK1, NKX6-3	rs516946	Beta cell +PI	rs508419	0.936	Beta cell -PI
TP53INP1, RP11-347C18.3	rs7845219	Not allocated	rs2879813	0.832	Body fat
SLC30A8	rs3802177	Beta cell +PI	rs13266634	1	Beta cell +PI
GLIS3	rs10758593	Beta cell +PI	rs4237150	0.972	Beta cell +PI
FOCAD, CDKN2A, CDKN2B	rs2184061	Beta cell +PI	No good proxy for signal
	rs10757282	Not allocated	No good proxy for signal
	rs10811661	Beta cell +PI	rs10811661	Same SNV	Beta cell +PI
MTND2P8, TLE4	rs17791513	Beta cell +PI	rs67269808	0.93	Body fat
TLE1, RP11-154D17.1	rs2796441	Not allocated	rs2796441	Same SNV	Beta cell +PI
ABO, LINC00094	rs505922	Beta cell +PI	rs505922	Same SNV	Beta cell +PI
RN7SL232P, CDC123, CAMK1D	rs11257655	Beta cell +PI, Beta cell -PI	rs11257655	Same SNV	Beta cell -PI
TFK1, TSPAN15, VPS26A, NEUROG3	rs4746890	Not allocated	No good proxy for signal
ZMIZ1	rs12571751	Not allocated	rs697239	0.972	Body fat
BTAF1, MYOF, HHEX, IDE	rs1111875	Beta cell +PI	rs1977833	1	Metabolic syndrome
TCF7L2	rs7903146	Beta cell +PI	rs7903146	Same SNV	Beta cell +PI
PLEKHA1	rs2421016	Not allocated	rs2421021	0.992	Metabolic syndrome
INS, IGF2, KCNQ1, TH	rs10840595	Not allocated	No good proxy for signal
	rs2237892	Not allocated	No good proxy for signal
	rs231361	Not allocated	No good proxy for signal
	rs233449	Beta cell +PI	No good proxy for signal
	rs384037	Not allocated	No good proxy for signal
KCNJ11, ABCC8	rs5215	Beta cell +PI	rs5215	Same SNV	Beta cell -PI
HSD17B12	rs3736505	Obesity, Beta cell +PI	rs3736505	Same SNV	Obesity
MAP3K11, LTBP3	rs11227234	Not allocated	No good proxy for signal
CENTD2, ARAP1	rs1552224	Beta cell -PI	rs77464186	0.931	Beta cell -PI
MTNR1B	rs10830961	Beta cell +PI	No good proxy for signal
CCND2	rs11063069	Lipodystrophy, Beta cell +PI	rs4238013	0.963	Residual glycaemic
	rs10219509	Not allocated	No good proxy for signal
KLHDC5, RN7SKP15	rs10842994	Not allocated	rs10842991	0.994	Beta cell +PI
HMGA2, RPSAP52	rs2261181	Not allocated	No good proxy for signal
TSPAN8, LGR5	rs7961581	Not allocated	No good proxy for signal
HNF1A	rs7957197	Beta cell +PI	No good proxy for signal
ABCB9, MPHOSPH9	rs1106240	Lipodystrophy	rs4148856	0.867	Metabolic syndrome
SPRY2	rs1359790	Beta cell -PI	rs1215468	0.956	Beta cell -PI
NRXN3	rs10146997	Obesity	rs7156625	0.994	Obesity
C2CD4A, C2CD4B	rs4502156	Beta cell +PI	rs7163757	0.916	Beta cell +PI
HMG20A	rs7178572	Not allocated	rs952472	1	Metabolic syndrome
ZFAND6	rs2866367	Not allocated	rs7172637	0.883	Beta cell -PI
AP3S2	rs1371135	Beta cell +PI	rs2165069	0.945	Beta cell +PI
PRC1	rs12899811	Beta cell +PI	No good proxy for signal
FTO	rs9939609	Obesity	rs1558902	0.918	Obesity
BCAR1, CTRB2	rs9921586	Beta cell +PI	No good proxy for signal
CMIP	rs2925979	Lipodystrophy	rs2925979	Same SNV	Lipodystrophy
ENO3, ZZEF1	rs8068804	Not allocated	rs7224685	0.946	Obesity
GLP2R	rs17676067	Beta cell +PI	rs17676097	1	Residual glycaemic
HNF1B, TCF2	rs4430796	Beta cell +PI	rs11651052	0.949	Beta cell -PI
GIP, TTLL6, CBX1	rs15563	Beta cell +PI	No good proxy for signal
PITPNC1, BPTF	rs9891146	Lipodystrophy	No good proxy for signal
LAMA1	rs9948462	Not allocated	rs9948462	Same SNV	Metabolic syndrome
RNU4-17P, GRP, MC4R	rs12970134	Obesity	No good proxy for signal
CILP2, CRTC1, TM6SF2	rs16996148	Liver/lipid metabolism	rs8107974	0.858	Liver/lipid metabolism
RN7SL836P, EML2, TOMM40, APOE, GIPR	rs8108269	Beta cell +PI	No good proxy for signal
ZHX3	rs17265513	Beta cell +PI	rs17265513	Same SNV	Body fat
IFT52, HNF4A	rs4812829	Beta cell +PI, Beta cell -PI	No good proxy for signal
	rs1800961	Not allocated	rs1800961	Same SNV	Lipodystrophy
MTMR3, ASCC2, ZNRF3, CTA-85E5.10	rs36608	Not allocated	rs5997539	0.983	Metabolic syndrome
PNPLA3	rs738409	Liver/lipid metabolism	rs738408	1	Liver/lipid metabolism
aCluster assignment based on weight >0.75.
bIndex SNVs considered to represent same signal if EUR r2>0.8.

## Sheet: ST9
Supplementary Table 9. Cluster-specific associations of index SNVs with T2D.
Cluster	Number of SNVs	Log-OR	SE
Beta cell +PI	91	0.02131	0.00086
Beta cell -PI	89	0.01571	0.00085
Residual glycaemic	389	0.01158	0.00043
Body fat	273	0.01115	0.00049
Metabolic syndrome	166	0.01312	0.0006
Obesity	233	0.01146	0.00048
Lipodystrophy	45	0.01491	0.00113
Liver/lipid metabolism	3	0.0197	0.00482
OR: odds-ratio. SE: standard error.

## Sheet: ST10
Supplementary Table 10. Cluster-specific association of T2D risk alleles at index SNVs with hyperinsulinemic-euglycemic clamp-derived measures of insulin secretion, insulin sensitivity, and insulin clearance, obtained from up to 1,316 Mexican American participants without diabetes.
Cluster	Insulin secretion (513 individuals): insulinogenic index at 30 minutes			Insulin sensitivity (1,316 individuals): glucose infusion rate			Insulin clearance (1,261 individuals): metabolic clearance rate of insulin
	Beta	SE	P-value	Beta	SE	P-value	Beta	SE	P-value
Beta cell +PI	-0.123756	0.126528	0.328235	0.0226956	0.115529	0.844293	0.000514407	0.11912	0.996555
Beta cell -PI	-0.378012	0.126528	0.00287115	0.223492	0.115529	0.053293	0.293194	0.11912	0.0139871
Residual glycaemic	-0.020612	0.0623098	0.740856	-0.0737787	0.0568931	0.19496	-0.0350096	0.0586617	0.550754
Body fat	0.0954412	0.073051	0.191642	-0.18447	0.0667006	0.00577131	-0.0236788	0.0687741	0.730684
Metabolic syndrome	0.0815436	0.0920627	0.375942	-0.171603	0.0840596	0.0414327	-0.137974	0.0866727	0.11168
Obesity	0.13687	0.0754158	0.0698027	-0.153071	0.0688598	0.0264122	-0.0602025	0.0710004	0.396659
Lipodystrophy	0.45266	0.169755	0.00777021	-0.411984	0.154998	0.00796882	-0.194237	0.159817	0.224471
Liver/lipid metabolism	-0.293452	0.657459	0.655433	-0.14734	0.600306	0.806157	-1.13505	0.618967	0.0669429
Heterogeneity P-value	0.0026			0.026			0.064
SE: standard error.

[truncated: 15 more sheets: ST11, ST12, ST13, ST14, ST15, ST16, ST17, ST18, ST19, ST20, ST21, ST22, ST23, ST24, ST25]
